# Supplementary material for: Characterization of Negative Feedback Network Motifs in the TGF-β Signaling Pathway
Source: PLoS One. 2013 Dec 20;8(12):e83531. doi: 10.1371/journal.pone.0083531 (PMC3875243; doi:10.1371/journal.pone.0083531)
Supplement: File S1 — SBML model representation of the TGF-β pathway. The SBML file, built using CellDesigner 4.2, corresponds to the TF network motif with its parameter set and initial conditions. [file pone.0083531.s004.xml]

<?xml version="1.0" encoding="UTF-8"?>
<sbml xmlns="http://www.sbml.org/sbml/level2/version4" xmlns:celldesigner="http://www.sbml.org/2001/ns/celldesigner" level="2" version="4">
<model metaid="untitled">
<annotation>
<celldesigner:extension>
<celldesigner:modelVersion>4.0</celldesigner:modelVersion>
<celldesigner:modelDisplay sizeX="1760" sizeY="1125"/>
<celldesigner:listOfCompartmentAliases>
<celldesigner:compartmentAlias id="ca1" compartment="c1">
<celldesigner:class>SQUARE</celldesigner:class>
<celldesigner:bounds x="0.0" y="80.0" w="1750.0" h="1040.0"/>
<celldesigner:namePoint x="1020.0" y="92.5"/>
<celldesigner:doubleLine thickness="12.0" outerWidth="2.0" innerWidth="1.0"/>
<celldesigner:paint color="ffcccc00" scheme="Color"/>
<celldesigner:info state="empty" angle="-1.5707963267948966"/>
</celldesigner:compartmentAlias>
<celldesigner:compartmentAlias id="ca3" compartment="c3">
<celldesigner:class>SQUARE</celldesigner:class>
<celldesigner:bounds x="20.0" y="150.0" w="1710.0" h="950.0"/>
<celldesigner:namePoint x="125.5" y="1028.0"/>
<celldesigner:doubleLine thickness="12.0" outerWidth="2.0" innerWidth="1.0"/>
<celldesigner:paint color="ffcccc00" scheme="Color"/>
<celldesigner:info state="empty" angle="-1.5707963267948966"/>
</celldesigner:compartmentAlias>
<celldesigner:compartmentAlias id="ca4" compartment="c4">
<celldesigner:class>SQUARE</celldesigner:class>
<celldesigner:bounds x="110.0" y="730.0" w="1380.0" h="250.0"/>
<celldesigner:namePoint x="143.5" y="943.5"/>
<celldesigner:doubleLine thickness="12.0" outerWidth="2.0" innerWidth="1.0"/>
<celldesigner:paint color="ffcccc00" scheme="Color"/>
<celldesigner:info state="empty" angle="-1.5707963267948966"/>
</celldesigner:compartmentAlias>
<celldesigner:compartmentAlias id="ca5" compartment="c5">
<celldesigner:class>SQUARE</celldesigner:class>
<celldesigner:bounds x="100.0" y="255.0" w="1530.0" h="130.0"/>
<celldesigner:namePoint x="1012.5" y="268.0"/>
<celldesigner:doubleLine thickness="12.0" outerWidth="2.0" innerWidth="1.0"/>
<celldesigner:paint color="ffcccc00" scheme="Color"/>
<celldesigner:info state="empty" angle="-1.5707963267948966"/>
</celldesigner:compartmentAlias>
<celldesigner:compartmentAlias id="ca6" compartment="c6">
<celldesigner:class>SQUARE</celldesigner:class>
<celldesigner:bounds x="100.0" y="385.0" w="1530.0" h="120.0"/>
<celldesigner:namePoint x="1016.5" y="397.5"/>
<celldesigner:doubleLine thickness="12.0" outerWidth="2.0" innerWidth="1.0"/>
<celldesigner:paint color="ffcccc00" scheme="Color"/>
<celldesigner:info state="empty" angle="-1.5707963267948966"/>
</celldesigner:compartmentAlias>
</celldesigner:listOfCompartmentAliases>
<celldesigner:listOfComplexSpeciesAliases/>
<celldesigner:listOfSpeciesAliases>
<celldesigner:speciesAlias id="sa5" species="TGFbeta" compartmentAlias="ca1">
<celldesigner:activity>inactive</celldesigner:activity>
<celldesigner:bounds x="590.0" y="100.0" w="80.0" h="40.0"/>
<celldesigner:font size="12"/>
<celldesigner:view state="usual"/>
<celldesigner:usualView>
<celldesigner:innerPosition x="590.0" y="20.0"/>
<celldesigner:boxSize width="80.0" height="40.0"/>
<celldesigner:singleLine width="1.0"/>
<celldesigner:paint color="ffccffcc" scheme="Color"/>
</celldesigner:usualView>
<celldesigner:briefView>
<celldesigner:innerPosition x="0.0" y="0.0"/>
<celldesigner:boxSize width="80.0" height="60.0"/>
<celldesigner:singleLine width="1.0"/>
<celldesigner:paint color="3fff0000" scheme="Color"/>
</celldesigner:briefView>
<celldesigner:info state="empty" angle="-1.5707963267948966"/>
</celldesigner:speciesAlias>
<celldesigner:speciesAlias id="sa6" species="BMP" compartmentAlias="ca1">
<celldesigner:activity>inactive</celldesigner:activity>
<celldesigner:bounds x="1410.0" y="100.0" w="80.0" h="40.0"/>
<celldesigner:font size="12"/>
<celldesigner:view state="usual"/>
<celldesigner:usualView>
<celldesigner:innerPosition x="1410.0" y="20.0"/>
<celldesigner:boxSize width="80.0" height="40.0"/>
<celldesigner:singleLine width="1.0"/>
<celldesigner:paint color="ffccffcc" scheme="Color"/>
</celldesigner:usualView>
<celldesigner:briefView>
<celldesigner:innerPosition x="0.0" y="0.0"/>
<celldesigner:boxSize width="80.0" height="60.0"/>
<celldesigner:singleLine width="1.0"/>
<celldesigner:paint color="3fff0000" scheme="Color"/>
</celldesigner:briefView>
<celldesigner:info state="empty" angle="-1.5707963267948966"/>
</celldesigner:speciesAlias>
<celldesigner:speciesAlias id="sa7" species="RII_T" compartmentAlias="ca5">
<celldesigner:activity>inactive</celldesigner:activity>
<celldesigner:bounds x="460.0" y="275.0" w="80.0" h="50.0"/>
<celldesigner:font size="12"/>
<celldesigner:view state="usual"/>
<celldesigner:usualView>
<celldesigner:innerPosition x="360.0" y="20.0"/>
<celldesigner:boxSize width="80.0" height="50.0"/>
<celldesigner:singleLine width="1.0"/>
<celldesigner:paint color="ffffffcc" scheme="Color"/>
</celldesigner:usualView>
<celldesigner:briefView>
<celldesigner:innerPosition x="0.0" y="0.0"/>
<celldesigner:boxSize width="80.0" height="60.0"/>
<celldesigner:singleLine width="1.0"/>
<celldesigner:paint color="3fff0000" scheme="Color"/>
</celldesigner:briefView>
<celldesigner:info state="empty" angle="-1.5707963267948966"/>
</celldesigner:speciesAlias>
<celldesigner:speciesAlias id="sa8" species="RII_B" compartmentAlias="ca5">
<celldesigner:activity>inactive</celldesigner:activity>
<celldesigner:bounds x="1520.0" y="275.0" w="80.0" h="50.0"/>
<celldesigner:font size="12"/>
<celldesigner:view state="usual"/>
<celldesigner:usualView>
<celldesigner:innerPosition x="1420.0" y="20.0"/>
<celldesigner:boxSize width="80.0" height="50.0"/>
<celldesigner:singleLine width="1.0"/>
<celldesigner:paint color="ffffffcc" scheme="Color"/>
</celldesigner:usualView>
<celldesigner:briefView>
<celldesigner:innerPosition x="0.0" y="0.0"/>
<celldesigner:boxSize width="80.0" height="60.0"/>
<celldesigner:singleLine width="1.0"/>
<celldesigner:paint color="3fff0000" scheme="Color"/>
</celldesigner:briefView>
<celldesigner:info state="empty" angle="-1.5707963267948966"/>
</celldesigner:speciesAlias>
<celldesigner:speciesAlias id="sa9" species="RI_1T" compartmentAlias="ca5">
<celldesigner:activity>inactive</celldesigner:activity>
<celldesigner:bounds x="720.0" y="275.0" w="80.0" h="50.0"/>
<celldesigner:font size="12"/>
<celldesigner:view state="usual"/>
<celldesigner:usualView>
<celldesigner:innerPosition x="620.0" y="20.0"/>
<celldesigner:boxSize width="80.0" height="50.0"/>
<celldesigner:singleLine width="1.0"/>
<celldesigner:paint color="ffffffcc" scheme="Color"/>
</celldesigner:usualView>
<celldesigner:briefView>
<celldesigner:innerPosition x="0.0" y="0.0"/>
<celldesigner:boxSize width="80.0" height="60.0"/>
<celldesigner:singleLine width="1.0"/>
<celldesigner:paint color="3fff0000" scheme="Color"/>
</celldesigner:briefView>
<celldesigner:info state="empty" angle="-1.5707963267948966"/>
</celldesigner:speciesAlias>
<celldesigner:speciesAlias id="sa10" species="RI_2" compartmentAlias="ca5">
<celldesigner:activity>inactive</celldesigner:activity>
<celldesigner:bounds x="360.0" y="275.0" w="80.0" h="50.0"/>
<celldesigner:font size="12"/>
<celldesigner:view state="usual"/>
<celldesigner:usualView>
<celldesigner:innerPosition x="260.0" y="20.0"/>
<celldesigner:boxSize width="80.0" height="50.0"/>
<celldesigner:singleLine width="1.0"/>
<celldesigner:paint color="ffffffcc" scheme="Color"/>
</celldesigner:usualView>
<celldesigner:briefView>
<celldesigner:innerPosition x="0.0" y="0.0"/>
<celldesigner:boxSize width="80.0" height="60.0"/>
<celldesigner:singleLine width="1.0"/>
<celldesigner:paint color="3fff0000" scheme="Color"/>
</celldesigner:briefView>
<celldesigner:info state="empty" angle="-1.5707963267948966"/>
</celldesigner:speciesAlias>
<celldesigner:speciesAlias id="sa11" species="RI_1B" compartmentAlias="ca5">
<celldesigner:activity>inactive</celldesigner:activity>
<celldesigner:bounds x="1280.0" y="275.0" w="80.0" h="50.0"/>
<celldesigner:font size="12"/>
<celldesigner:view state="usual"/>
<celldesigner:usualView>
<celldesigner:innerPosition x="1180.0" y="20.0"/>
<celldesigner:boxSize width="80.0" height="50.0"/>
<celldesigner:singleLine width="1.0"/>
<celldesigner:paint color="ffffffcc" scheme="Color"/>
</celldesigner:usualView>
<celldesigner:briefView>
<celldesigner:innerPosition x="0.0" y="0.0"/>
<celldesigner:boxSize width="80.0" height="60.0"/>
<celldesigner:singleLine width="1.0"/>
<celldesigner:paint color="3fff0000" scheme="Color"/>
</celldesigner:briefView>
<celldesigner:info state="empty" angle="-1.5707963267948966"/>
</celldesigner:speciesAlias>
<celldesigner:speciesAlias id="sa13" species="TGFbeta_RII_T" compartmentAlias="ca5">
<celldesigner:activity>inactive</celldesigner:activity>
<celldesigner:bounds x="590.0" y="320.0" w="80.0" h="40.0"/>
<celldesigner:font size="12"/>
<celldesigner:view state="usual"/>
<celldesigner:usualView>
<celldesigner:innerPosition x="490.0" y="65.0"/>
<celldesigner:boxSize width="80.0" height="40.0"/>
<celldesigner:singleLine width="1.0"/>
<celldesigner:paint color="ffccffcc" scheme="Color"/>
</celldesigner:usualView>
<celldesigner:briefView>
<celldesigner:innerPosition x="0.0" y="0.0"/>
<celldesigner:boxSize width="80.0" height="60.0"/>
<celldesigner:singleLine width="1.0"/>
<celldesigner:paint color="3fff0000" scheme="Color"/>
</celldesigner:briefView>
<celldesigner:info state="empty" angle="-1.5707963267948966"/>
</celldesigner:speciesAlias>
<celldesigner:speciesAlias id="sa14" species="C_2" compartmentAlias="ca5">
<celldesigner:activity>inactive</celldesigner:activity>
<celldesigner:bounds x="150.0" y="310.0" w="80.0" h="40.0"/>
<celldesigner:font size="12"/>
<celldesigner:view state="usual"/>
<celldesigner:usualView>
<celldesigner:innerPosition x="50.0" y="55.0"/>
<celldesigner:boxSize width="80.0" height="40.0"/>
<celldesigner:singleLine width="1.0"/>
<celldesigner:paint color="ffccffcc" scheme="Color"/>
</celldesigner:usualView>
<celldesigner:briefView>
<celldesigner:innerPosition x="0.0" y="0.0"/>
<celldesigner:boxSize width="80.0" height="60.0"/>
<celldesigner:singleLine width="1.0"/>
<celldesigner:paint color="3fff0000" scheme="Color"/>
</celldesigner:briefView>
<celldesigner:info state="empty" angle="-1.5707963267948966"/>
</celldesigner:speciesAlias>
<celldesigner:speciesAlias id="sa19" species="C_2_int" compartmentAlias="ca6">
<celldesigner:activity>inactive</celldesigner:activity>
<celldesigner:bounds x="150.0" y="420.0" w="80.0" h="40.0"/>
<celldesigner:font size="12"/>
<celldesigner:view state="usual"/>
<celldesigner:usualView>
<celldesigner:innerPosition x="50.0" y="35.0"/>
<celldesigner:boxSize width="80.0" height="40.0"/>
<celldesigner:singleLine width="1.0"/>
<celldesigner:paint color="ffccffcc" scheme="Color"/>
</celldesigner:usualView>
<celldesigner:briefView>
<celldesigner:innerPosition x="0.0" y="0.0"/>
<celldesigner:boxSize width="80.0" height="60.0"/>
<celldesigner:singleLine width="1.0"/>
<celldesigner:paint color="3fff0000" scheme="Color"/>
</celldesigner:briefView>
<celldesigner:info state="empty" angle="-1.5707963267948966"/>
</celldesigner:speciesAlias>
<celldesigner:speciesAlias id="sa25" species="C_1T" compartmentAlias="ca5">
<celldesigner:activity>inactive</celldesigner:activity>
<celldesigner:bounds x="900.0" y="315.0" w="80.0" h="40.0"/>
<celldesigner:font size="12"/>
<celldesigner:view state="usual"/>
<celldesigner:usualView>
<celldesigner:innerPosition x="800.0" y="60.0"/>
<celldesigner:boxSize width="80.0" height="40.0"/>
<celldesigner:singleLine width="1.0"/>
<celldesigner:paint color="ffccffcc" scheme="Color"/>
</celldesigner:usualView>
<celldesigner:briefView>
<celldesigner:innerPosition x="0.0" y="0.0"/>
<celldesigner:boxSize width="80.0" height="60.0"/>
<celldesigner:singleLine width="1.0"/>
<celldesigner:paint color="3fff0000" scheme="Color"/>
</celldesigner:briefView>
<celldesigner:info state="empty" angle="-1.5707963267948966"/>
</celldesigner:speciesAlias>
<celldesigner:speciesAlias id="sa26" species="BMP_RII_B" compartmentAlias="ca5">
<celldesigner:activity>inactive</celldesigner:activity>
<celldesigner:bounds x="1410.0" y="310.0" w="80.0" h="40.0"/>
<celldesigner:font size="12"/>
<celldesigner:view state="usual"/>
<celldesigner:usualView>
<celldesigner:innerPosition x="1310.0" y="55.0"/>
<celldesigner:boxSize width="80.0" height="40.0"/>
<celldesigner:singleLine width="1.0"/>
<celldesigner:paint color="ffccffcc" scheme="Color"/>
</celldesigner:usualView>
<celldesigner:briefView>
<celldesigner:innerPosition x="0.0" y="0.0"/>
<celldesigner:boxSize width="80.0" height="60.0"/>
<celldesigner:singleLine width="1.0"/>
<celldesigner:paint color="3fff0000" scheme="Color"/>
</celldesigner:briefView>
<celldesigner:info state="empty" angle="-1.5707963267948966"/>
</celldesigner:speciesAlias>
<celldesigner:speciesAlias id="sa27" species="C_1B" compartmentAlias="ca5">
<celldesigner:activity>inactive</celldesigner:activity>
<celldesigner:bounds x="1150.0" y="310.0" w="80.0" h="40.0"/>
<celldesigner:font size="12"/>
<celldesigner:view state="usual"/>
<celldesigner:usualView>
<celldesigner:innerPosition x="1050.0" y="55.0"/>
<celldesigner:boxSize width="80.0" height="40.0"/>
<celldesigner:singleLine width="1.0"/>
<celldesigner:paint color="ffccffcc" scheme="Color"/>
</celldesigner:usualView>
<celldesigner:briefView>
<celldesigner:innerPosition x="0.0" y="0.0"/>
<celldesigner:boxSize width="80.0" height="60.0"/>
<celldesigner:singleLine width="1.0"/>
<celldesigner:paint color="3fff0000" scheme="Color"/>
</celldesigner:briefView>
<celldesigner:info state="empty" angle="-1.5707963267948966"/>
</celldesigner:speciesAlias>
<celldesigner:speciesAlias id="sa28" species="C_1T_int" compartmentAlias="ca6">
<celldesigner:activity>inactive</celldesigner:activity>
<celldesigner:bounds x="900.0" y="420.0" w="80.0" h="40.0"/>
<celldesigner:font size="12"/>
<celldesigner:view state="usual"/>
<celldesigner:usualView>
<celldesigner:innerPosition x="800.0" y="35.0"/>
<celldesigner:boxSize width="80.0" height="40.0"/>
<celldesigner:singleLine width="1.0"/>
<celldesigner:paint color="ffccffcc" scheme="Color"/>
</celldesigner:usualView>
<celldesigner:briefView>
<celldesigner:innerPosition x="0.0" y="0.0"/>
<celldesigner:boxSize width="80.0" height="60.0"/>
<celldesigner:singleLine width="1.0"/>
<celldesigner:paint color="3fff0000" scheme="Color"/>
</celldesigner:briefView>
<celldesigner:info state="empty" angle="-1.5707963267948966"/>
</celldesigner:speciesAlias>
<celldesigner:speciesAlias id="sa29" species="C_1B_int" compartmentAlias="ca6">
<celldesigner:activity>inactive</celldesigner:activity>
<celldesigner:bounds x="1150.0" y="420.0" w="80.0" h="40.0"/>
<celldesigner:font size="12"/>
<celldesigner:view state="usual"/>
<celldesigner:usualView>
<celldesigner:innerPosition x="1050.0" y="35.0"/>
<celldesigner:boxSize width="80.0" height="40.0"/>
<celldesigner:singleLine width="1.0"/>
<celldesigner:paint color="ffccffcc" scheme="Color"/>
</celldesigner:usualView>
<celldesigner:briefView>
<celldesigner:innerPosition x="0.0" y="0.0"/>
<celldesigner:boxSize width="80.0" height="60.0"/>
<celldesigner:singleLine width="1.0"/>
<celldesigner:paint color="3fff0000" scheme="Color"/>
</celldesigner:briefView>
<celldesigner:info state="empty" angle="-1.5707963267948966"/>
</celldesigner:speciesAlias>
<celldesigner:speciesAlias id="sa30" species="RI_1B_int" compartmentAlias="ca6">
<celldesigner:activity>inactive</celldesigner:activity>
<celldesigner:bounds x="1280.0" y="415.0" w="80.0" h="50.0"/>
<celldesigner:font size="12"/>
<celldesigner:view state="usual"/>
<celldesigner:usualView>
<celldesigner:innerPosition x="1180.0" y="30.0"/>
<celldesigner:boxSize width="80.0" height="50.0"/>
<celldesigner:singleLine width="1.0"/>
<celldesigner:paint color="ffffffcc" scheme="Color"/>
</celldesigner:usualView>
<celldesigner:briefView>
<celldesigner:innerPosition x="0.0" y="0.0"/>
<celldesigner:boxSize width="80.0" height="60.0"/>
<celldesigner:singleLine width="1.0"/>
<celldesigner:paint color="3fff0000" scheme="Color"/>
</celldesigner:briefView>
<celldesigner:info state="empty" angle="-1.5707963267948966"/>
</celldesigner:speciesAlias>
<celldesigner:speciesAlias id="sa31" species="RI_1T_int" compartmentAlias="ca6">
<celldesigner:activity>inactive</celldesigner:activity>
<celldesigner:bounds x="720.0" y="415.0" w="80.0" h="50.0"/>
<celldesigner:font size="12"/>
<celldesigner:view state="usual"/>
<celldesigner:usualView>
<celldesigner:innerPosition x="620.0" y="30.0"/>
<celldesigner:boxSize width="80.0" height="50.0"/>
<celldesigner:singleLine width="1.0"/>
<celldesigner:paint color="ffffffcc" scheme="Color"/>
</celldesigner:usualView>
<celldesigner:briefView>
<celldesigner:innerPosition x="0.0" y="0.0"/>
<celldesigner:boxSize width="80.0" height="60.0"/>
<celldesigner:singleLine width="1.0"/>
<celldesigner:paint color="3fff0000" scheme="Color"/>
</celldesigner:briefView>
<celldesigner:info state="empty" angle="-1.5707963267948966"/>
</celldesigner:speciesAlias>
<celldesigner:speciesAlias id="sa32" species="RI_2_int" compartmentAlias="ca6">
<celldesigner:activity>inactive</celldesigner:activity>
<celldesigner:bounds x="360.0" y="420.0" w="80.0" h="50.0"/>
<celldesigner:font size="12"/>
<celldesigner:view state="usual"/>
<celldesigner:usualView>
<celldesigner:innerPosition x="260.0" y="35.0"/>
<celldesigner:boxSize width="80.0" height="50.0"/>
<celldesigner:singleLine width="1.0"/>
<celldesigner:paint color="ffffffcc" scheme="Color"/>
</celldesigner:usualView>
<celldesigner:briefView>
<celldesigner:innerPosition x="0.0" y="0.0"/>
<celldesigner:boxSize width="80.0" height="60.0"/>
<celldesigner:singleLine width="1.0"/>
<celldesigner:paint color="3fff0000" scheme="Color"/>
</celldesigner:briefView>
<celldesigner:info state="empty" angle="-1.5707963267948966"/>
</celldesigner:speciesAlias>
<celldesigner:speciesAlias id="sa33" species="RII_T_int" compartmentAlias="ca6">
<celldesigner:activity>inactive</celldesigner:activity>
<celldesigner:bounds x="460.0" y="420.0" w="80.0" h="50.0"/>
<celldesigner:font size="12"/>
<celldesigner:view state="usual"/>
<celldesigner:usualView>
<celldesigner:innerPosition x="360.0" y="35.0"/>
<celldesigner:boxSize width="80.0" height="50.0"/>
<celldesigner:singleLine width="1.0"/>
<celldesigner:paint color="ffffffcc" scheme="Color"/>
</celldesigner:usualView>
<celldesigner:briefView>
<celldesigner:innerPosition x="0.0" y="0.0"/>
<celldesigner:boxSize width="80.0" height="60.0"/>
<celldesigner:singleLine width="1.0"/>
<celldesigner:paint color="3fff0000" scheme="Color"/>
</celldesigner:briefView>
<celldesigner:info state="empty" angle="-1.5707963267948966"/>
</celldesigner:speciesAlias>
<celldesigner:speciesAlias id="sa34" species="RII_B_int" compartmentAlias="ca6">
<celldesigner:activity>inactive</celldesigner:activity>
<celldesigner:bounds x="1520.0" y="415.0" w="80.0" h="50.0"/>
<celldesigner:font size="12"/>
<celldesigner:view state="usual"/>
<celldesigner:usualView>
<celldesigner:innerPosition x="1420.0" y="30.0"/>
<celldesigner:boxSize width="80.0" height="50.0"/>
<celldesigner:singleLine width="1.0"/>
<celldesigner:paint color="ffffffcc" scheme="Color"/>
</celldesigner:usualView>
<celldesigner:briefView>
<celldesigner:innerPosition x="0.0" y="0.0"/>
<celldesigner:boxSize width="80.0" height="60.0"/>
<celldesigner:singleLine width="1.0"/>
<celldesigner:paint color="3fff0000" scheme="Color"/>
</celldesigner:briefView>
<celldesigner:info state="empty" angle="-1.5707963267948966"/>
</celldesigner:speciesAlias>
<celldesigner:speciesAlias id="sa35" species="pS1c" compartmentAlias="ca3">
<celldesigner:activity>inactive</celldesigner:activity>
<celldesigner:bounds x="1020.0" y="620.0" w="80.0" h="40.0"/>
<celldesigner:font size="12"/>
<celldesigner:view state="usual"/>
<celldesigner:usualView>
<celldesigner:innerPosition x="1000.0" y="470.0"/>
<celldesigner:boxSize width="80.0" height="40.0"/>
<celldesigner:singleLine width="1.0"/>
<celldesigner:paint color="ffccffcc" scheme="Color"/>
</celldesigner:usualView>
<celldesigner:briefView>
<celldesigner:innerPosition x="0.0" y="0.0"/>
<celldesigner:boxSize width="80.0" height="60.0"/>
<celldesigner:singleLine width="1.0"/>
<celldesigner:paint color="3fff0000" scheme="Color"/>
</celldesigner:briefView>
<celldesigner:info state="empty" angle="-1.5707963267948966"/>
</celldesigner:speciesAlias>
<celldesigner:speciesAlias id="sa36" species="S2c" compartmentAlias="ca3">
<celldesigner:activity>inactive</celldesigner:activity>
<celldesigner:bounds x="150.0" y="540.0" w="80.0" h="40.0"/>
<celldesigner:font size="12"/>
<celldesigner:view state="usual"/>
<celldesigner:usualView>
<celldesigner:innerPosition x="130.0" y="390.0"/>
<celldesigner:boxSize width="80.0" height="40.0"/>
<celldesigner:singleLine width="1.0"/>
<celldesigner:paint color="ffccffcc" scheme="Color"/>
</celldesigner:usualView>
<celldesigner:briefView>
<celldesigner:innerPosition x="0.0" y="0.0"/>
<celldesigner:boxSize width="80.0" height="60.0"/>
<celldesigner:singleLine width="1.0"/>
<celldesigner:paint color="3fff0000" scheme="Color"/>
</celldesigner:briefView>
<celldesigner:info state="empty" angle="-1.5707963267948966"/>
</celldesigner:speciesAlias>
<celldesigner:speciesAlias id="sa37" species="C_2_int_S2c" compartmentAlias="ca3">
<celldesigner:activity>inactive</celldesigner:activity>
<celldesigner:bounds x="290.0" y="540.0" w="80.0" h="40.0"/>
<celldesigner:font size="12"/>
<celldesigner:view state="usual"/>
<celldesigner:usualView>
<celldesigner:innerPosition x="270.0" y="390.0"/>
<celldesigner:boxSize width="80.0" height="40.0"/>
<celldesigner:singleLine width="1.0"/>
<celldesigner:paint color="ffccffcc" scheme="Color"/>
</celldesigner:usualView>
<celldesigner:briefView>
<celldesigner:innerPosition x="0.0" y="0.0"/>
<celldesigner:boxSize width="80.0" height="60.0"/>
<celldesigner:singleLine width="1.0"/>
<celldesigner:paint color="3fff0000" scheme="Color"/>
</celldesigner:briefView>
<celldesigner:info state="empty" angle="-1.5707963267948966"/>
</celldesigner:speciesAlias>
<celldesigner:speciesAlias id="sa40" species="S4c" compartmentAlias="ca3">
<celldesigner:activity>inactive</celldesigner:activity>
<celldesigner:bounds x="720.0" y="570.0" w="80.0" h="40.0"/>
<celldesigner:font size="12"/>
<celldesigner:view state="usual"/>
<celldesigner:usualView>
<celldesigner:innerPosition x="700.0" y="420.0"/>
<celldesigner:boxSize width="80.0" height="40.0"/>
<celldesigner:singleLine width="1.0"/>
<celldesigner:paint color="ffccffcc" scheme="Color"/>
</celldesigner:usualView>
<celldesigner:briefView>
<celldesigner:innerPosition x="0.0" y="0.0"/>
<celldesigner:boxSize width="80.0" height="60.0"/>
<celldesigner:singleLine width="1.0"/>
<celldesigner:paint color="3fff0000" scheme="Color"/>
</celldesigner:briefView>
<celldesigner:info state="empty" angle="-1.5707963267948966"/>
</celldesigner:speciesAlias>
<celldesigner:speciesAlias id="sa41" species="pS2c" compartmentAlias="ca3">
<celldesigner:activity>inactive</celldesigner:activity>
<celldesigner:bounds x="410.0" y="620.0" w="80.0" h="40.0"/>
<celldesigner:font size="12"/>
<celldesigner:view state="usual"/>
<celldesigner:usualView>
<celldesigner:innerPosition x="390.0" y="470.0"/>
<celldesigner:boxSize width="80.0" height="40.0"/>
<celldesigner:singleLine width="1.0"/>
<celldesigner:paint color="ffccffcc" scheme="Color"/>
</celldesigner:usualView>
<celldesigner:briefView>
<celldesigner:innerPosition x="0.0" y="0.0"/>
<celldesigner:boxSize width="80.0" height="60.0"/>
<celldesigner:singleLine width="1.0"/>
<celldesigner:paint color="3fff0000" scheme="Color"/>
</celldesigner:briefView>
<celldesigner:info state="empty" angle="-1.5707963267948966"/>
</celldesigner:speciesAlias>
<celldesigner:speciesAlias id="sa43" species="pS2n" compartmentAlias="ca4">
<celldesigner:activity>inactive</celldesigner:activity>
<celldesigner:bounds x="410.0" y="780.0" w="80.0" h="40.0"/>
<celldesigner:font size="12"/>
<celldesigner:view state="usual"/>
<celldesigner:usualView>
<celldesigner:innerPosition x="300.0" y="50.0"/>
<celldesigner:boxSize width="80.0" height="40.0"/>
<celldesigner:singleLine width="1.0"/>
<celldesigner:paint color="ffccffcc" scheme="Color"/>
</celldesigner:usualView>
<celldesigner:briefView>
<celldesigner:innerPosition x="0.0" y="0.0"/>
<celldesigner:boxSize width="80.0" height="60.0"/>
<celldesigner:singleLine width="1.0"/>
<celldesigner:paint color="3fff0000" scheme="Color"/>
</celldesigner:briefView>
<celldesigner:info state="empty" angle="-1.5707963267948966"/>
</celldesigner:speciesAlias>
<celldesigner:speciesAlias id="sa45" species="S2n" compartmentAlias="ca4">
<celldesigner:activity>inactive</celldesigner:activity>
<celldesigner:bounds x="150.0" y="780.0" w="80.0" h="40.0"/>
<celldesigner:font size="12"/>
<celldesigner:view state="usual"/>
<celldesigner:usualView>
<celldesigner:innerPosition x="40.0" y="50.0"/>
<celldesigner:boxSize width="80.0" height="40.0"/>
<celldesigner:singleLine width="1.0"/>
<celldesigner:paint color="ffccffcc" scheme="Color"/>
</celldesigner:usualView>
<celldesigner:briefView>
<celldesigner:innerPosition x="0.0" y="0.0"/>
<celldesigner:boxSize width="80.0" height="60.0"/>
<celldesigner:singleLine width="1.0"/>
<celldesigner:paint color="3fff0000" scheme="Color"/>
</celldesigner:briefView>
<celldesigner:info state="empty" angle="-1.5707963267948966"/>
</celldesigner:speciesAlias>
<celldesigner:speciesAlias id="sa47" species="pS2S4c" compartmentAlias="ca3">
<celldesigner:activity>inactive</celldesigner:activity>
<celldesigner:bounds x="550.0" y="670.0" w="80.0" h="40.0"/>
<celldesigner:font size="12"/>
<celldesigner:view state="usual"/>
<celldesigner:usualView>
<celldesigner:innerPosition x="530.0" y="520.0"/>
<celldesigner:boxSize width="80.0" height="40.0"/>
<celldesigner:singleLine width="1.0"/>
<celldesigner:paint color="ffccffcc" scheme="Color"/>
</celldesigner:usualView>
<celldesigner:briefView>
<celldesigner:innerPosition x="0.0" y="0.0"/>
<celldesigner:boxSize width="80.0" height="60.0"/>
<celldesigner:singleLine width="1.0"/>
<celldesigner:paint color="3fff0000" scheme="Color"/>
</celldesigner:briefView>
<celldesigner:info state="empty" angle="-1.5707963267948966"/>
</celldesigner:speciesAlias>
<celldesigner:speciesAlias id="sa48" species="pS2S4n" compartmentAlias="ca4">
<celldesigner:activity>inactive</celldesigner:activity>
<celldesigner:bounds x="550.0" y="910.0" w="80.0" h="40.0"/>
<celldesigner:font size="12"/>
<celldesigner:view state="usual"/>
<celldesigner:usualView>
<celldesigner:innerPosition x="440.0" y="180.0"/>
<celldesigner:boxSize width="80.0" height="40.0"/>
<celldesigner:singleLine width="1.0"/>
<celldesigner:paint color="ffccffcc" scheme="Color"/>
</celldesigner:usualView>
<celldesigner:briefView>
<celldesigner:innerPosition x="0.0" y="0.0"/>
<celldesigner:boxSize width="80.0" height="60.0"/>
<celldesigner:singleLine width="1.0"/>
<celldesigner:paint color="3fff0000" scheme="Color"/>
</celldesigner:briefView>
<celldesigner:info state="empty" angle="-1.5707963267948966"/>
</celldesigner:speciesAlias>
<celldesigner:speciesAlias id="sa49" species="S4n" compartmentAlias="ca4">
<celldesigner:activity>inactive</celldesigner:activity>
<celldesigner:bounds x="720.0" y="800.0" w="80.0" h="40.0"/>
<celldesigner:font size="12"/>
<celldesigner:view state="usual"/>
<celldesigner:usualView>
<celldesigner:innerPosition x="610.0" y="70.0"/>
<celldesigner:boxSize width="80.0" height="40.0"/>
<celldesigner:singleLine width="1.0"/>
<celldesigner:paint color="ffccffcc" scheme="Color"/>
</celldesigner:usualView>
<celldesigner:briefView>
<celldesigner:innerPosition x="0.0" y="0.0"/>
<celldesigner:boxSize width="80.0" height="60.0"/>
<celldesigner:singleLine width="1.0"/>
<celldesigner:paint color="3fff0000" scheme="Color"/>
</celldesigner:briefView>
<celldesigner:info state="empty" angle="-1.5707963267948966"/>
</celldesigner:speciesAlias>
<celldesigner:speciesAlias id="sa50" species="S2S4n" compartmentAlias="ca4">
<celldesigner:activity>inactive</celldesigner:activity>
<celldesigner:bounds x="290.0" y="910.0" w="80.0" h="40.0"/>
<celldesigner:font size="12"/>
<celldesigner:view state="usual"/>
<celldesigner:usualView>
<celldesigner:innerPosition x="180.0" y="180.0"/>
<celldesigner:boxSize width="80.0" height="40.0"/>
<celldesigner:singleLine width="1.0"/>
<celldesigner:paint color="ffccffcc" scheme="Color"/>
</celldesigner:usualView>
<celldesigner:briefView>
<celldesigner:innerPosition x="0.0" y="0.0"/>
<celldesigner:boxSize width="80.0" height="60.0"/>
<celldesigner:singleLine width="1.0"/>
<celldesigner:paint color="3fff0000" scheme="Color"/>
</celldesigner:briefView>
<celldesigner:info state="empty" angle="-1.5707963267948966"/>
</celldesigner:speciesAlias>
<celldesigner:speciesAlias id="sa51" species="S7" compartmentAlias="ca3">
<celldesigner:activity>inactive</celldesigner:activity>
<celldesigner:bounds x="720.0" y="1040.0" w="80.0" h="40.0"/>
<celldesigner:font size="12"/>
<celldesigner:view state="usual"/>
<celldesigner:usualView>
<celldesigner:innerPosition x="700.0" y="890.0"/>
<celldesigner:boxSize width="80.0" height="40.0"/>
<celldesigner:singleLine width="1.0"/>
<celldesigner:paint color="ffccffcc" scheme="Color"/>
</celldesigner:usualView>
<celldesigner:briefView>
<celldesigner:innerPosition x="0.0" y="0.0"/>
<celldesigner:boxSize width="80.0" height="60.0"/>
<celldesigner:singleLine width="1.0"/>
<celldesigner:paint color="3fff0000" scheme="Color"/>
</celldesigner:briefView>
<celldesigner:info state="empty" angle="-1.5707963267948966"/>
</celldesigner:speciesAlias>
<celldesigner:speciesAlias id="sa52" species="S1c" compartmentAlias="ca3">
<celldesigner:activity>inactive</celldesigner:activity>
<celldesigner:bounds x="1360.0" y="520.0" w="80.0" h="40.0"/>
<celldesigner:font size="12"/>
<celldesigner:view state="usual"/>
<celldesigner:usualView>
<celldesigner:innerPosition x="1340.0" y="370.0"/>
<celldesigner:boxSize width="80.0" height="40.0"/>
<celldesigner:singleLine width="1.0"/>
<celldesigner:paint color="ffccffcc" scheme="Color"/>
</celldesigner:usualView>
<celldesigner:briefView>
<celldesigner:innerPosition x="0.0" y="0.0"/>
<celldesigner:boxSize width="80.0" height="60.0"/>
<celldesigner:singleLine width="1.0"/>
<celldesigner:paint color="3fff0000" scheme="Color"/>
</celldesigner:briefView>
<celldesigner:info state="empty" angle="-1.5707963267948966"/>
</celldesigner:speciesAlias>
<celldesigner:speciesAlias id="sa53" species="pS1n" compartmentAlias="ca4">
<celldesigner:activity>inactive</celldesigner:activity>
<celldesigner:bounds x="1020.0" y="780.0" w="80.0" h="40.0"/>
<celldesigner:font size="12"/>
<celldesigner:view state="usual"/>
<celldesigner:usualView>
<celldesigner:innerPosition x="910.0" y="50.0"/>
<celldesigner:boxSize width="80.0" height="40.0"/>
<celldesigner:singleLine width="1.0"/>
<celldesigner:paint color="ffccffcc" scheme="Color"/>
</celldesigner:usualView>
<celldesigner:briefView>
<celldesigner:innerPosition x="0.0" y="0.0"/>
<celldesigner:boxSize width="80.0" height="60.0"/>
<celldesigner:singleLine width="1.0"/>
<celldesigner:paint color="3fff0000" scheme="Color"/>
</celldesigner:briefView>
<celldesigner:info state="empty" angle="-1.5707963267948966"/>
</celldesigner:speciesAlias>
<celldesigner:speciesAlias id="sa54" species="S1n" compartmentAlias="ca4">
<celldesigner:activity>inactive</celldesigner:activity>
<celldesigner:bounds x="1360.0" y="760.0" w="80.0" h="40.0"/>
<celldesigner:font size="12"/>
<celldesigner:view state="usual"/>
<celldesigner:usualView>
<celldesigner:innerPosition x="1250.0" y="30.0"/>
<celldesigner:boxSize width="80.0" height="40.0"/>
<celldesigner:singleLine width="1.0"/>
<celldesigner:paint color="ffccffcc" scheme="Color"/>
</celldesigner:usualView>
<celldesigner:briefView>
<celldesigner:innerPosition x="0.0" y="0.0"/>
<celldesigner:boxSize width="80.0" height="60.0"/>
<celldesigner:singleLine width="1.0"/>
<celldesigner:paint color="3fff0000" scheme="Color"/>
</celldesigner:briefView>
<celldesigner:info state="empty" angle="-1.5707963267948966"/>
</celldesigner:speciesAlias>
<celldesigner:speciesAlias id="sa55" species="pS1S4c" compartmentAlias="ca3">
<celldesigner:activity>inactive</celldesigner:activity>
<celldesigner:bounds x="890.0" y="670.0" w="80.0" h="40.0"/>
<celldesigner:font size="12"/>
<celldesigner:view state="usual"/>
<celldesigner:usualView>
<celldesigner:innerPosition x="870.0" y="520.0"/>
<celldesigner:boxSize width="80.0" height="40.0"/>
<celldesigner:singleLine width="1.0"/>
<celldesigner:paint color="ffccffcc" scheme="Color"/>
</celldesigner:usualView>
<celldesigner:briefView>
<celldesigner:innerPosition x="0.0" y="0.0"/>
<celldesigner:boxSize width="80.0" height="60.0"/>
<celldesigner:singleLine width="1.0"/>
<celldesigner:paint color="3fff0000" scheme="Color"/>
</celldesigner:briefView>
<celldesigner:info state="empty" angle="-1.5707963267948966"/>
</celldesigner:speciesAlias>
<celldesigner:speciesAlias id="sa56" species="pS1S4n" compartmentAlias="ca4">
<celldesigner:activity>inactive</celldesigner:activity>
<celldesigner:bounds x="890.0" y="910.0" w="80.0" h="40.0"/>
<celldesigner:font size="12"/>
<celldesigner:view state="usual"/>
<celldesigner:usualView>
<celldesigner:innerPosition x="780.0" y="180.0"/>
<celldesigner:boxSize width="80.0" height="40.0"/>
<celldesigner:singleLine width="1.0"/>
<celldesigner:paint color="ffccffcc" scheme="Color"/>
</celldesigner:usualView>
<celldesigner:briefView>
<celldesigner:innerPosition x="0.0" y="0.0"/>
<celldesigner:boxSize width="80.0" height="60.0"/>
<celldesigner:singleLine width="1.0"/>
<celldesigner:paint color="3fff0000" scheme="Color"/>
</celldesigner:briefView>
<celldesigner:info state="empty" angle="-1.5707963267948966"/>
</celldesigner:speciesAlias>
<celldesigner:speciesAlias id="sa57" species="S1S4n" compartmentAlias="ca4">
<celldesigner:activity>inactive</celldesigner:activity>
<celldesigner:bounds x="1200.0" y="910.0" w="80.0" h="40.0"/>
<celldesigner:font size="12"/>
<celldesigner:view state="usual"/>
<celldesigner:usualView>
<celldesigner:innerPosition x="1090.0" y="180.0"/>
<celldesigner:boxSize width="80.0" height="40.0"/>
<celldesigner:singleLine width="1.0"/>
<celldesigner:paint color="ffccffcc" scheme="Color"/>
</celldesigner:usualView>
<celldesigner:briefView>
<celldesigner:innerPosition x="0.0" y="0.0"/>
<celldesigner:boxSize width="80.0" height="60.0"/>
<celldesigner:singleLine width="1.0"/>
<celldesigner:paint color="3fff0000" scheme="Color"/>
</celldesigner:briefView>
<celldesigner:info state="empty" angle="-1.5707963267948966"/>
</celldesigner:speciesAlias>
<celldesigner:speciesAlias id="sa58" species="C_1T_int_S1c" compartmentAlias="ca3">
<celldesigner:activity>inactive</celldesigner:activity>
<celldesigner:bounds x="900.0" y="570.0" w="80.0" h="40.0"/>
<celldesigner:font size="12"/>
<celldesigner:view state="usual"/>
<celldesigner:usualView>
<celldesigner:innerPosition x="880.0" y="420.0"/>
<celldesigner:boxSize width="80.0" height="40.0"/>
<celldesigner:singleLine width="1.0"/>
<celldesigner:paint color="ffccffcc" scheme="Color"/>
</celldesigner:usualView>
<celldesigner:briefView>
<celldesigner:innerPosition x="0.0" y="0.0"/>
<celldesigner:boxSize width="80.0" height="60.0"/>
<celldesigner:singleLine width="1.0"/>
<celldesigner:paint color="3fff0000" scheme="Color"/>
</celldesigner:briefView>
<celldesigner:info state="empty" angle="-1.5707963267948966"/>
</celldesigner:speciesAlias>
<celldesigner:speciesAlias id="sa59" species="C_1B_int_S1c" compartmentAlias="ca3">
<celldesigner:activity>inactive</celldesigner:activity>
<celldesigner:bounds x="1150.0" y="570.0" w="80.0" h="40.0"/>
<celldesigner:font size="12"/>
<celldesigner:view state="usual"/>
<celldesigner:usualView>
<celldesigner:innerPosition x="1130.0" y="420.0"/>
<celldesigner:boxSize width="80.0" height="40.0"/>
<celldesigner:singleLine width="1.0"/>
<celldesigner:paint color="ffccffcc" scheme="Color"/>
</celldesigner:usualView>
<celldesigner:briefView>
<celldesigner:innerPosition x="0.0" y="0.0"/>
<celldesigner:boxSize width="80.0" height="60.0"/>
<celldesigner:singleLine width="1.0"/>
<celldesigner:paint color="3fff0000" scheme="Color"/>
</celldesigner:briefView>
<celldesigner:info state="empty" angle="-1.5707963267948966"/>
</celldesigner:speciesAlias>
<celldesigner:speciesAlias id="sa60" species="S7_C_2_inactive" compartmentAlias="ca3">
<celldesigner:activity>inactive</celldesigner:activity>
<celldesigner:bounds x="240.0" y="170.0" w="100.0" h="40.0"/>
<celldesigner:font size="12"/>
<celldesigner:view state="usual"/>
<celldesigner:usualView>
<celldesigner:innerPosition x="220.0" y="20.0"/>
<celldesigner:boxSize width="100.0" height="40.0"/>
<celldesigner:singleLine width="1.0"/>
<celldesigner:paint color="ffccffcc" scheme="Color"/>
</celldesigner:usualView>
<celldesigner:briefView>
<celldesigner:innerPosition x="0.0" y="0.0"/>
<celldesigner:boxSize width="80.0" height="60.0"/>
<celldesigner:singleLine width="1.0"/>
<celldesigner:paint color="3fff0000" scheme="Color"/>
</celldesigner:briefView>
<celldesigner:info state="empty" angle="-1.5707963267948966"/>
</celldesigner:speciesAlias>
<celldesigner:speciesAlias id="sa62" species="S7_C_1T_inactive" compartmentAlias="ca3">
<celldesigner:activity>inactive</celldesigner:activity>
<celldesigner:bounds x="790.0" y="170.0" w="100.0" h="40.0"/>
<celldesigner:font size="12"/>
<celldesigner:view state="usual"/>
<celldesigner:usualView>
<celldesigner:innerPosition x="770.0" y="20.0"/>
<celldesigner:boxSize width="100.0" height="40.0"/>
<celldesigner:singleLine width="1.0"/>
<celldesigner:paint color="ffccffcc" scheme="Color"/>
</celldesigner:usualView>
<celldesigner:briefView>
<celldesigner:innerPosition x="0.0" y="0.0"/>
<celldesigner:boxSize width="80.0" height="60.0"/>
<celldesigner:singleLine width="1.0"/>
<celldesigner:paint color="3fff0000" scheme="Color"/>
</celldesigner:briefView>
<celldesigner:info state="empty" angle="-1.5707963267948966"/>
</celldesigner:speciesAlias>
<celldesigner:speciesAlias id="sa63" species="S7_C_1B_inactive" compartmentAlias="ca3">
<celldesigner:activity>inactive</celldesigner:activity>
<celldesigner:bounds x="1000.0" y="200.0" w="100.0" h="40.0"/>
<celldesigner:font size="12"/>
<celldesigner:view state="usual"/>
<celldesigner:usualView>
<celldesigner:innerPosition x="980.0" y="50.0"/>
<celldesigner:boxSize width="100.0" height="40.0"/>
<celldesigner:singleLine width="1.0"/>
<celldesigner:paint color="ffccffcc" scheme="Color"/>
</celldesigner:usualView>
<celldesigner:briefView>
<celldesigner:innerPosition x="0.0" y="0.0"/>
<celldesigner:boxSize width="80.0" height="60.0"/>
<celldesigner:singleLine width="1.0"/>
<celldesigner:paint color="3fff0000" scheme="Color"/>
</celldesigner:briefView>
<celldesigner:info state="empty" angle="-1.5707963267948966"/>
</celldesigner:speciesAlias>
<celldesigner:speciesAlias id="sa64" species="S1c_deg" compartmentAlias="ca3">
<celldesigner:activity>inactive</celldesigner:activity>
<celldesigner:bounds x="1515.0" y="565.0" w="30.0" h="30.0"/>
<celldesigner:font size="12"/>
<celldesigner:view state="usual"/>
<celldesigner:usualView>
<celldesigner:innerPosition x="1495.0" y="415.0"/>
<celldesigner:boxSize width="30.0" height="30.0"/>
<celldesigner:singleLine width="1.0"/>
<celldesigner:paint color="ffffcccc" scheme="Color"/>
</celldesigner:usualView>
<celldesigner:briefView>
<celldesigner:innerPosition x="0.0" y="0.0"/>
<celldesigner:boxSize width="80.0" height="60.0"/>
<celldesigner:singleLine width="1.0"/>
<celldesigner:paint color="3fff0000" scheme="Color"/>
</celldesigner:briefView>
<celldesigner:info state="empty" angle="-1.5707963267948966"/>
</celldesigner:speciesAlias>
<celldesigner:speciesAlias id="sa65" species="S4c_deg" compartmentAlias="ca3">
<celldesigner:activity>inactive</celldesigner:activity>
<celldesigner:bounds x="745.0" y="505.0" w="30.0" h="30.0"/>
<celldesigner:font size="12"/>
<celldesigner:view state="usual"/>
<celldesigner:usualView>
<celldesigner:innerPosition x="725.0" y="355.0"/>
<celldesigner:boxSize width="30.0" height="30.0"/>
<celldesigner:singleLine width="1.0"/>
<celldesigner:paint color="ffffcccc" scheme="Color"/>
</celldesigner:usualView>
<celldesigner:briefView>
<celldesigner:innerPosition x="0.0" y="0.0"/>
<celldesigner:boxSize width="80.0" height="60.0"/>
<celldesigner:singleLine width="1.0"/>
<celldesigner:paint color="3fff0000" scheme="Color"/>
</celldesigner:briefView>
<celldesigner:info state="empty" angle="-1.5707963267948966"/>
</celldesigner:speciesAlias>
<celldesigner:speciesAlias id="sa66" species="S2c_deg" compartmentAlias="ca3">
<celldesigner:activity>inactive</celldesigner:activity>
<celldesigner:bounds x="85.0" y="625.0" w="30.0" h="30.0"/>
<celldesigner:font size="12"/>
<celldesigner:view state="usual"/>
<celldesigner:usualView>
<celldesigner:innerPosition x="65.0" y="475.0"/>
<celldesigner:boxSize width="30.0" height="30.0"/>
<celldesigner:singleLine width="1.0"/>
<celldesigner:paint color="ffffcccc" scheme="Color"/>
</celldesigner:usualView>
<celldesigner:briefView>
<celldesigner:innerPosition x="0.0" y="0.0"/>
<celldesigner:boxSize width="80.0" height="60.0"/>
<celldesigner:singleLine width="1.0"/>
<celldesigner:paint color="3fff0000" scheme="Color"/>
</celldesigner:briefView>
<celldesigner:info state="empty" angle="-1.5707963267948966"/>
</celldesigner:speciesAlias>
<celldesigner:speciesAlias id="sa67" species="pS1n_deg" compartmentAlias="ca3">
<celldesigner:activity>inactive</celldesigner:activity>
<celldesigner:bounds x="1145.0" y="685.0" w="30.0" h="30.0"/>
<celldesigner:font size="12"/>
<celldesigner:view state="usual"/>
<celldesigner:usualView>
<celldesigner:innerPosition x="1125.0" y="535.0"/>
<celldesigner:boxSize width="30.0" height="30.0"/>
<celldesigner:singleLine width="1.0"/>
<celldesigner:paint color="ffffcccc" scheme="Color"/>
</celldesigner:usualView>
<celldesigner:briefView>
<celldesigner:innerPosition x="0.0" y="0.0"/>
<celldesigner:boxSize width="80.0" height="60.0"/>
<celldesigner:singleLine width="1.0"/>
<celldesigner:paint color="3fff0000" scheme="Color"/>
</celldesigner:briefView>
<celldesigner:info state="empty" angle="-1.5707963267948966"/>
</celldesigner:speciesAlias>
<celldesigner:speciesAlias id="sa68" species="pS2n_deg" compartmentAlias="ca3">
<celldesigner:activity>inactive</celldesigner:activity>
<celldesigner:bounds x="365.0" y="685.0" w="30.0" h="30.0"/>
<celldesigner:font size="12"/>
<celldesigner:view state="usual"/>
<celldesigner:usualView>
<celldesigner:innerPosition x="345.0" y="535.0"/>
<celldesigner:boxSize width="30.0" height="30.0"/>
<celldesigner:singleLine width="1.0"/>
<celldesigner:paint color="ffffcccc" scheme="Color"/>
</celldesigner:usualView>
<celldesigner:briefView>
<celldesigner:innerPosition x="0.0" y="0.0"/>
<celldesigner:boxSize width="80.0" height="60.0"/>
<celldesigner:singleLine width="1.0"/>
<celldesigner:paint color="3fff0000" scheme="Color"/>
</celldesigner:briefView>
<celldesigner:info state="empty" angle="-1.5707963267948966"/>
</celldesigner:speciesAlias>
<celldesigner:speciesAlias id="sa69" species="S7_deg" compartmentAlias="ca3">
<celldesigner:activity>inactive</celldesigner:activity>
<celldesigner:bounds x="565.0" y="1005.0" w="30.0" h="30.0"/>
<celldesigner:font size="12"/>
<celldesigner:view state="usual"/>
<celldesigner:usualView>
<celldesigner:innerPosition x="545.0" y="855.0"/>
<celldesigner:boxSize width="30.0" height="30.0"/>
<celldesigner:singleLine width="1.0"/>
<celldesigner:paint color="ffffcccc" scheme="Color"/>
</celldesigner:usualView>
<celldesigner:briefView>
<celldesigner:innerPosition x="0.0" y="0.0"/>
<celldesigner:boxSize width="80.0" height="60.0"/>
<celldesigner:singleLine width="1.0"/>
<celldesigner:paint color="3fff0000" scheme="Color"/>
</celldesigner:briefView>
<celldesigner:info state="empty" angle="-1.5707963267948966"/>
</celldesigner:speciesAlias>
<celldesigner:speciesAlias id="sa70" species="C_1B_deg" compartmentAlias="ca3">
<celldesigner:activity>inactive</celldesigner:activity>
<celldesigner:bounds x="1215.0" y="225.0" w="30.0" h="30.0"/>
<celldesigner:font size="12"/>
<celldesigner:view state="usual"/>
<celldesigner:usualView>
<celldesigner:innerPosition x="1195.0" y="75.0"/>
<celldesigner:boxSize width="30.0" height="30.0"/>
<celldesigner:singleLine width="1.0"/>
<celldesigner:paint color="ffffcccc" scheme="Color"/>
</celldesigner:usualView>
<celldesigner:briefView>
<celldesigner:innerPosition x="0.0" y="0.0"/>
<celldesigner:boxSize width="80.0" height="60.0"/>
<celldesigner:singleLine width="1.0"/>
<celldesigner:paint color="3fff0000" scheme="Color"/>
</celldesigner:briefView>
<celldesigner:info state="empty" angle="-1.5707963267948966"/>
</celldesigner:speciesAlias>
<celldesigner:speciesAlias id="sa71" species="C_1T_deg" compartmentAlias="ca3">
<celldesigner:activity>inactive</celldesigner:activity>
<celldesigner:bounds x="965.0" y="225.0" w="30.0" h="30.0"/>
<celldesigner:font size="12"/>
<celldesigner:view state="usual"/>
<celldesigner:usualView>
<celldesigner:innerPosition x="945.0" y="75.0"/>
<celldesigner:boxSize width="30.0" height="30.0"/>
<celldesigner:singleLine width="1.0"/>
<celldesigner:paint color="ffffcccc" scheme="Color"/>
</celldesigner:usualView>
<celldesigner:briefView>
<celldesigner:innerPosition x="0.0" y="0.0"/>
<celldesigner:boxSize width="80.0" height="60.0"/>
<celldesigner:singleLine width="1.0"/>
<celldesigner:paint color="3fff0000" scheme="Color"/>
</celldesigner:briefView>
<celldesigner:info state="empty" angle="-1.5707963267948966"/>
</celldesigner:speciesAlias>
<celldesigner:speciesAlias id="sa72" species="C_2_deg" compartmentAlias="ca3">
<celldesigner:activity>inactive</celldesigner:activity>
<celldesigner:bounds x="105.0" y="205.0" w="30.0" h="30.0"/>
<celldesigner:font size="12"/>
<celldesigner:view state="usual"/>
<celldesigner:usualView>
<celldesigner:innerPosition x="85.0" y="55.0"/>
<celldesigner:boxSize width="30.0" height="30.0"/>
<celldesigner:singleLine width="1.0"/>
<celldesigner:paint color="ffffcccc" scheme="Color"/>
</celldesigner:usualView>
<celldesigner:briefView>
<celldesigner:innerPosition x="0.0" y="0.0"/>
<celldesigner:boxSize width="80.0" height="60.0"/>
<celldesigner:singleLine width="1.0"/>
<celldesigner:paint color="3fff0000" scheme="Color"/>
</celldesigner:briefView>
<celldesigner:info state="empty" angle="-1.5707963267948966"/>
</celldesigner:speciesAlias>
<celldesigner:speciesAlias id="sa73" species="RII_T_deg" compartmentAlias="ca3">
<celldesigner:activity>inactive</celldesigner:activity>
<celldesigner:bounds x="465.0" y="195.0" w="30.0" h="30.0"/>
<celldesigner:font size="12"/>
<celldesigner:view state="usual"/>
<celldesigner:usualView>
<celldesigner:innerPosition x="445.0" y="45.0"/>
<celldesigner:boxSize width="30.0" height="30.0"/>
<celldesigner:singleLine width="1.0"/>
<celldesigner:paint color="ffffcccc" scheme="Color"/>
</celldesigner:usualView>
<celldesigner:briefView>
<celldesigner:innerPosition x="0.0" y="0.0"/>
<celldesigner:boxSize width="80.0" height="60.0"/>
<celldesigner:singleLine width="1.0"/>
<celldesigner:paint color="3fff0000" scheme="Color"/>
</celldesigner:briefView>
<celldesigner:info state="empty" angle="-1.5707963267948966"/>
</celldesigner:speciesAlias>
<celldesigner:speciesAlias id="sa74" species="RII_B_deg" compartmentAlias="ca3">
<celldesigner:activity>inactive</celldesigner:activity>
<celldesigner:bounds x="1565.0" y="225.0" w="30.0" h="30.0"/>
<celldesigner:font size="12"/>
<celldesigner:view state="usual"/>
<celldesigner:usualView>
<celldesigner:innerPosition x="1545.0" y="75.0"/>
<celldesigner:boxSize width="30.0" height="30.0"/>
<celldesigner:singleLine width="1.0"/>
<celldesigner:paint color="ffffcccc" scheme="Color"/>
</celldesigner:usualView>
<celldesigner:briefView>
<celldesigner:innerPosition x="0.0" y="0.0"/>
<celldesigner:boxSize width="80.0" height="60.0"/>
<celldesigner:singleLine width="1.0"/>
<celldesigner:paint color="3fff0000" scheme="Color"/>
</celldesigner:briefView>
<celldesigner:info state="empty" angle="-1.5707963267948966"/>
</celldesigner:speciesAlias>
<celldesigner:speciesAlias id="sa75" species="RI_1B_deg" compartmentAlias="ca3">
<celldesigner:activity>inactive</celldesigner:activity>
<celldesigner:bounds x="1325.0" y="225.0" w="30.0" h="30.0"/>
<celldesigner:font size="12"/>
<celldesigner:view state="usual"/>
<celldesigner:usualView>
<celldesigner:innerPosition x="1305.0" y="75.0"/>
<celldesigner:boxSize width="30.0" height="30.0"/>
<celldesigner:singleLine width="1.0"/>
<celldesigner:paint color="ffffcccc" scheme="Color"/>
</celldesigner:usualView>
<celldesigner:briefView>
<celldesigner:innerPosition x="0.0" y="0.0"/>
<celldesigner:boxSize width="80.0" height="60.0"/>
<celldesigner:singleLine width="1.0"/>
<celldesigner:paint color="3fff0000" scheme="Color"/>
</celldesigner:briefView>
<celldesigner:info state="empty" angle="-1.5707963267948966"/>
</celldesigner:speciesAlias>
<celldesigner:speciesAlias id="sa76" species="RI_1T_deg" compartmentAlias="ca3">
<celldesigner:activity>inactive</celldesigner:activity>
<celldesigner:bounds x="725.0" y="195.0" w="30.0" h="30.0"/>
<celldesigner:font size="12"/>
<celldesigner:view state="usual"/>
<celldesigner:usualView>
<celldesigner:innerPosition x="705.0" y="45.0"/>
<celldesigner:boxSize width="30.0" height="30.0"/>
<celldesigner:singleLine width="1.0"/>
<celldesigner:paint color="ffffcccc" scheme="Color"/>
</celldesigner:usualView>
<celldesigner:briefView>
<celldesigner:innerPosition x="0.0" y="0.0"/>
<celldesigner:boxSize width="80.0" height="60.0"/>
<celldesigner:singleLine width="1.0"/>
<celldesigner:paint color="3fff0000" scheme="Color"/>
</celldesigner:briefView>
<celldesigner:info state="empty" angle="-1.5707963267948966"/>
</celldesigner:speciesAlias>
<celldesigner:speciesAlias id="sa77" species="RI_2_deg" compartmentAlias="ca3">
<celldesigner:activity>inactive</celldesigner:activity>
<celldesigner:bounds x="365.0" y="195.0" w="30.0" h="30.0"/>
<celldesigner:font size="12"/>
<celldesigner:view state="usual"/>
<celldesigner:usualView>
<celldesigner:innerPosition x="345.0" y="45.0"/>
<celldesigner:boxSize width="30.0" height="30.0"/>
<celldesigner:singleLine width="1.0"/>
<celldesigner:paint color="ffffcccc" scheme="Color"/>
</celldesigner:usualView>
<celldesigner:briefView>
<celldesigner:innerPosition x="0.0" y="0.0"/>
<celldesigner:boxSize width="80.0" height="60.0"/>
<celldesigner:singleLine width="1.0"/>
<celldesigner:paint color="3fff0000" scheme="Color"/>
</celldesigner:briefView>
<celldesigner:info state="empty" angle="-1.5707963267948966"/>
</celldesigner:speciesAlias>
<celldesigner:speciesAlias id="sa78" species="AA">
<celldesigner:activity>inactive</celldesigner:activity>
<celldesigner:bounds x="814.0" y="2.0" w="80.0" h="40.0"/>
<celldesigner:font size="12"/>
<celldesigner:view state="usual"/>
<celldesigner:usualView>
<celldesigner:innerPosition x="0.0" y="0.0"/>
<celldesigner:boxSize width="80.0" height="40.0"/>
<celldesigner:singleLine width="1.0"/>
<celldesigner:paint color="ffccffcc" scheme="Color"/>
</celldesigner:usualView>
<celldesigner:briefView>
<celldesigner:innerPosition x="0.0" y="0.0"/>
<celldesigner:boxSize width="80.0" height="60.0"/>
<celldesigner:singleLine width="1.0"/>
<celldesigner:paint color="3fff0000" scheme="Color"/>
</celldesigner:briefView>
<celldesigner:info state="empty" angle="-1.5707963267948966"/>
</celldesigner:speciesAlias>
</celldesigner:listOfSpeciesAliases>
<celldesigner:listOfGroups/>
<celldesigner:listOfProteins>
<celldesigner:protein id="pr3" name="TGFbeta" type="GENERIC"/>
<celldesigner:protein id="pr4" name="BMP" type="GENERIC"/>
<celldesigner:protein id="pr5" name="RII_T" type="RECEPTOR"/>
<celldesigner:protein id="pr6" name="RII_B" type="RECEPTOR"/>
<celldesigner:protein id="pr7" name="RI_1T" type="RECEPTOR"/>
<celldesigner:protein id="pr8" name="RI_2" type="RECEPTOR"/>
<celldesigner:protein id="pr9" name="RI_1B" type="RECEPTOR"/>
<celldesigner:protein id="pr10" name="TGFbeta/RII_T" type="GENERIC"/>
<celldesigner:protein id="pr11" name="C_2" type="GENERIC"/>
<celldesigner:protein id="pr14" name="C_2 int" type="GENERIC"/>
<celldesigner:protein id="pr15" name="C_1T" type="GENERIC"/>
<celldesigner:protein id="pr16" name="BMP/RII_B" type="GENERIC"/>
<celldesigner:protein id="pr17" name="C_1B" type="GENERIC"/>
<celldesigner:protein id="pr18" name="C_1T int" type="GENERIC"/>
<celldesigner:protein id="pr19" name="C_1B int" type="GENERIC"/>
<celldesigner:protein id="pr20" name="RI_1B int" type="RECEPTOR"/>
<celldesigner:protein id="pr21" name="RI_1T int" type="RECEPTOR"/>
<celldesigner:protein id="pr22" name="RI_2 int" type="RECEPTOR"/>
<celldesigner:protein id="pr23" name="RII_T int" type="RECEPTOR"/>
<celldesigner:protein id="pr24" name="RII_B int" type="RECEPTOR"/>
<celldesigner:protein id="pr26" name="S2c" type="GENERIC"/>
<celldesigner:protein id="pr27" name="C_2 int/S2c " type="GENERIC"/>
<celldesigner:protein id="pr29" name="S4c" type="GENERIC"/>
<celldesigner:protein id="pr30" name="S2n" type="GENERIC"/>
<celldesigner:protein id="pr32" name="pS2S4c" type="GENERIC"/>
<celldesigner:protein id="pr33" name="S2S4n" type="GENERIC"/>
<celldesigner:protein id="pr34" name="S4n" type="GENERIC"/>
<celldesigner:protein id="pr35" name="S7" type="GENERIC"/>
<celldesigner:protein id="pr25" name="S1c" type="GENERIC"/>
<celldesigner:protein id="pr36" name="S1n" type="GENERIC"/>
<celldesigner:protein id="pr37" name="pS1S4c" type="GENERIC"/>
<celldesigner:protein id="pr38" name="S1S4n" type="GENERIC"/>
<celldesigner:protein id="pr39" name="C_1T int/S1c" type="GENERIC"/>
<celldesigner:protein id="pr40" name="C_1B int/S1c" type="GENERIC"/>
<celldesigner:protein id="pr41" name="S7/C_2 inactive" type="GENERIC"/>
<celldesigner:protein id="pr42" name="S7/C_1T inactive" type="GENERIC"/>
<celldesigner:protein id="pr43" name="S7/C_1B inactive" type="GENERIC"/>
<celldesigner:protein id="pr44" name="pS2c" type="GENERIC"/>
<celldesigner:protein id="pr45" name="pS1c" type="GENERIC"/>
<celldesigner:protein id="pr46" name="pS1n" type="GENERIC"/>
<celldesigner:protein id="pr47" name="pS2n" type="GENERIC"/>
<celldesigner:protein id="pr48" name="pS2S4n" type="GENERIC"/>
<celldesigner:protein id="pr49" name="pS1S4n" type="GENERIC"/>
<celldesigner:protein id="pr50" name="AA" type="GENERIC"/>
</celldesigner:listOfProteins>
<celldesigner:listOfGenes/>
<celldesigner:listOfRNAs/>
<celldesigner:listOfAntisenseRNAs/>
<celldesigner:listOfLayers/>
<celldesigner:listOfBlockDiagrams/>
</celldesigner:extension>
</annotation>
<listOfUnitDefinitions>
<unitDefinition metaid="substance" id="substance" name="molecule">
<listOfUnits>
<unit metaid="CDMT00198" kind="item"/>
</listOfUnits>
</unitDefinition>
<unitDefinition metaid="volume" id="volume" name="volume">
<listOfUnits>
<unit metaid="CDMT00199" kind="litre"/>
</listOfUnits>
</unitDefinition>
<unitDefinition metaid="area" id="area" name="area">
<listOfUnits>
<unit metaid="CDMT00200" kind="metre" exponent="2"/>
</listOfUnits>
</unitDefinition>
<unitDefinition metaid="length" id="length" name="length">
<listOfUnits>
<unit metaid="CDMT00201" kind="metre"/>
</listOfUnits>
</unitDefinition>
<unitDefinition metaid="time" id="time" name="minute">
<listOfUnits>
<unit metaid="CDMT00208" kind="second" multiplier="60"/>
</listOfUnits>
</unitDefinition>
<unitDefinition metaid="per_min" id="per_min" name="per minute">
<listOfUnits>
<unit metaid="CDMT00209" kind="second" exponent="-1" multiplier="60"/>
</listOfUnits>
</unitDefinition>
<unitDefinition metaid="num_per_min" id="num_per_min" name="molecule per minute">
<listOfUnits>
<unit metaid="CDMT00210" kind="item"/>
<unit metaid="CDMT00211" kind="second" exponent="-1" multiplier="60"/>
</listOfUnits>
</unitDefinition>
<unitDefinition metaid="per_num_per_min" id="per_num_per_min" name="per molecule per minute">
<listOfUnits>
<unit metaid="CDMT00212" kind="item" exponent="-1"/>
<unit metaid="CDMT00213" kind="second" exponent="-1" multiplier="60"/>
</listOfUnits>
</unitDefinition>
<unitDefinition metaid="per_num" id="per_num" name="per molecule">
<listOfUnits>
<unit metaid="CDMT00214" kind="item" exponent="-1"/>
</listOfUnits>
</unitDefinition>
</listOfUnitDefinitions>
<listOfCompartments>
<compartment metaid="default" id="default" size="1" units="volume"/>
<compartment metaid="c1" id="c1" name="Extracellular" size="1" units="volume" outside="default">
<annotation>
<celldesigner:extension>
<celldesigner:name>Extracellular</celldesigner:name>
</celldesigner:extension>
</annotation>
</compartment>
<compartment metaid="c3" id="c3" name="Cytoplasm" size="1" units="volume" outside="c1">
<annotation>
<celldesigner:extension>
<celldesigner:name>Cytoplasm</celldesigner:name>
</celldesigner:extension>
</annotation>
</compartment>
<compartment metaid="c4" id="c4" name="Nucleus" size="1" units="volume" outside="c3">
<annotation>
<celldesigner:extension>
<celldesigner:name>Nucleus</celldesigner:name>
</celldesigner:extension>
</annotation>
</compartment>
<compartment metaid="c5" id="c5" name="Plasma Membrane" size="1" units="volume" outside="c3">
<annotation>
<celldesigner:extension>
<celldesigner:name>Plasma Membrane</celldesigner:name>
</celldesigner:extension>
</annotation>
</compartment>
<compartment metaid="c6" id="c6" name="Endosome" size="1" units="volume" outside="c3">
<annotation>
<celldesigner:extension>
<celldesigner:name>Endosome</celldesigner:name>
</celldesigner:extension>
</annotation>
</compartment>
</listOfCompartments>
<listOfSpecies>
<species metaid="s6" id="TGFbeta" name="TGFbeta" compartment="c1" initialAmount="45000" hasOnlySubstanceUnits="true" boundaryCondition="true" charge="0" constant="true">
<annotation>
<celldesigner:extension>
<celldesigner:positionToCompartment>inside</celldesigner:positionToCompartment>
<celldesigner:speciesIdentity>
<celldesigner:class>PROTEIN</celldesigner:class>
<celldesigner:proteinReference>pr3</celldesigner:proteinReference>
</celldesigner:speciesIdentity>
</celldesigner:extension>
</annotation>
</species>
<species metaid="s7" id="BMP" name="BMP" compartment="c1" initialAmount="0" hasOnlySubstanceUnits="true" boundaryCondition="true" charge="0" constant="true">
<notes>
<html xmlns="http://www.w3.org/1999/xhtml">
<head>
<title/>
</head>
<body>BMP2 or BMP6
</body>
</html>
</notes>
<annotation>
<celldesigner:extension>
<celldesigner:positionToCompartment>inside</celldesigner:positionToCompartment>
<celldesigner:speciesIdentity>
<celldesigner:class>PROTEIN</celldesigner:class>
<celldesigner:proteinReference>pr4</celldesigner:proteinReference>
</celldesigner:speciesIdentity>
</celldesigner:extension>
</annotation>
</species>
<species metaid="s8" id="RII_T" name="RII_T" compartment="c5" initialAmount="288" hasOnlySubstanceUnits="true" charge="0">
<annotation>
<celldesigner:extension>
<celldesigner:positionToCompartment>inside</celldesigner:positionToCompartment>
<celldesigner:speciesIdentity>
<celldesigner:class>PROTEIN</celldesigner:class>
<celldesigner:proteinReference>pr5</celldesigner:proteinReference>
</celldesigner:speciesIdentity>
</celldesigner:extension>
</annotation>
</species>
<species metaid="s9" id="RII_B" name="RII_B" compartment="c5" initialAmount="288" hasOnlySubstanceUnits="true" charge="0">
<annotation>
<celldesigner:extension>
<celldesigner:positionToCompartment>inside</celldesigner:positionToCompartment>
<celldesigner:speciesIdentity>
<celldesigner:class>PROTEIN</celldesigner:class>
<celldesigner:proteinReference>pr6</celldesigner:proteinReference>
</celldesigner:speciesIdentity>
</celldesigner:extension>
</annotation>
</species>
<species metaid="s14" id="TGFbeta_RII_T" name="TGFbeta/RII_T" compartment="c5" initialAmount="0" hasOnlySubstanceUnits="true" charge="0">
<annotation>
<celldesigner:extension>
<celldesigner:positionToCompartment>inside</celldesigner:positionToCompartment>
<celldesigner:speciesIdentity>
<celldesigner:class>PROTEIN</celldesigner:class>
<celldesigner:proteinReference>pr10</celldesigner:proteinReference>
</celldesigner:speciesIdentity>
</celldesigner:extension>
</annotation>
</species>
<species metaid="s30" id="BMP_RII_B" name="BMP/RII_B" compartment="c5" initialAmount="0" hasOnlySubstanceUnits="true" charge="0">
<annotation>
<celldesigner:extension>
<celldesigner:positionToCompartment>inside</celldesigner:positionToCompartment>
<celldesigner:speciesIdentity>
<celldesigner:class>PROTEIN</celldesigner:class>
<celldesigner:proteinReference>pr16</celldesigner:proteinReference>
</celldesigner:speciesIdentity>
</celldesigner:extension>
</annotation>
</species>
<species metaid="s10" id="RI_1T" name="RI_1T" compartment="c5" initialAmount="288" hasOnlySubstanceUnits="true" charge="0">
<annotation>
<celldesigner:extension>
<celldesigner:positionToCompartment>inside</celldesigner:positionToCompartment>
<celldesigner:speciesIdentity>
<celldesigner:class>PROTEIN</celldesigner:class>
<celldesigner:proteinReference>pr7</celldesigner:proteinReference>
</celldesigner:speciesIdentity>
</celldesigner:extension>
</annotation>
</species>
<species metaid="s12" id="RI_1B" name="RI_1B" compartment="c5" initialAmount="288" hasOnlySubstanceUnits="true" charge="0">
<annotation>
<celldesigner:extension>
<celldesigner:positionToCompartment>inside</celldesigner:positionToCompartment>
<celldesigner:speciesIdentity>
<celldesigner:class>PROTEIN</celldesigner:class>
<celldesigner:proteinReference>pr9</celldesigner:proteinReference>
</celldesigner:speciesIdentity>
</celldesigner:extension>
</annotation>
</species>
<species metaid="s11" id="RI_2" name="RI_2" compartment="c5" initialAmount="288" hasOnlySubstanceUnits="true" charge="0">
<annotation>
<celldesigner:extension>
<celldesigner:positionToCompartment>inside</celldesigner:positionToCompartment>
<celldesigner:speciesIdentity>
<celldesigner:class>PROTEIN</celldesigner:class>
<celldesigner:proteinReference>pr8</celldesigner:proteinReference>
</celldesigner:speciesIdentity>
</celldesigner:extension>
</annotation>
</species>
<species metaid="s29" id="C_1T" name="C_1T" compartment="c5" initialAmount="0" hasOnlySubstanceUnits="true" charge="0">
<annotation>
<celldesigner:extension>
<celldesigner:positionToCompartment>inside</celldesigner:positionToCompartment>
<celldesigner:speciesIdentity>
<celldesigner:class>PROTEIN</celldesigner:class>
<celldesigner:proteinReference>pr15</celldesigner:proteinReference>
</celldesigner:speciesIdentity>
</celldesigner:extension>
</annotation>
</species>
<species metaid="s31" id="C_1B" name="C_1B" compartment="c5" initialAmount="0" hasOnlySubstanceUnits="true" charge="0">
<annotation>
<celldesigner:extension>
<celldesigner:positionToCompartment>inside</celldesigner:positionToCompartment>
<celldesigner:speciesIdentity>
<celldesigner:class>PROTEIN</celldesigner:class>
<celldesigner:proteinReference>pr17</celldesigner:proteinReference>
</celldesigner:speciesIdentity>
</celldesigner:extension>
</annotation>
</species>
<species metaid="s15" id="C_2" name="C_2" compartment="c5" initialAmount="0" hasOnlySubstanceUnits="true" charge="0">
<annotation>
<celldesigner:extension>
<celldesigner:positionToCompartment>inside</celldesigner:positionToCompartment>
<celldesigner:speciesIdentity>
<celldesigner:class>PROTEIN</celldesigner:class>
<celldesigner:proteinReference>pr11</celldesigner:proteinReference>
</celldesigner:speciesIdentity>
</celldesigner:extension>
</annotation>
</species>
<species metaid="s32" id="C_1T_int" name="C_1T int" compartment="c6" initialAmount="0" hasOnlySubstanceUnits="true" charge="0">
<annotation>
<celldesigner:extension>
<celldesigner:positionToCompartment>inside</celldesigner:positionToCompartment>
<celldesigner:speciesIdentity>
<celldesigner:class>PROTEIN</celldesigner:class>
<celldesigner:proteinReference>pr18</celldesigner:proteinReference>
</celldesigner:speciesIdentity>
</celldesigner:extension>
</annotation>
</species>
<species metaid="s33" id="C_1B_int" name="C_1B int" compartment="c6" initialAmount="0" hasOnlySubstanceUnits="true" charge="0">
<annotation>
<celldesigner:extension>
<celldesigner:positionToCompartment>inside</celldesigner:positionToCompartment>
<celldesigner:speciesIdentity>
<celldesigner:class>PROTEIN</celldesigner:class>
<celldesigner:proteinReference>pr19</celldesigner:proteinReference>
</celldesigner:speciesIdentity>
</celldesigner:extension>
</annotation>
</species>
<species metaid="s21" id="C_2_int" name="C_2 int" compartment="c6" initialAmount="0" hasOnlySubstanceUnits="true" charge="0">
<annotation>
<celldesigner:extension>
<celldesigner:positionToCompartment>inside</celldesigner:positionToCompartment>
<celldesigner:speciesIdentity>
<celldesigner:class>PROTEIN</celldesigner:class>
<celldesigner:proteinReference>pr14</celldesigner:proteinReference>
</celldesigner:speciesIdentity>
</celldesigner:extension>
</annotation>
</species>
<species metaid="s65" id="C_1T_int_S1c" name="C_1T int/S1c" compartment="c3" initialAmount="0" hasOnlySubstanceUnits="true" charge="0">
<annotation>
<celldesigner:extension>
<celldesigner:positionToCompartment>inside</celldesigner:positionToCompartment>
<celldesigner:speciesIdentity>
<celldesigner:class>PROTEIN</celldesigner:class>
<celldesigner:proteinReference>pr39</celldesigner:proteinReference>
</celldesigner:speciesIdentity>
</celldesigner:extension>
</annotation>
</species>
<species metaid="s66" id="C_1B_int_S1c" name="C_1B int/S1c" compartment="c3" initialAmount="0" hasOnlySubstanceUnits="true" charge="0">
<annotation>
<celldesigner:extension>
<celldesigner:positionToCompartment>inside</celldesigner:positionToCompartment>
<celldesigner:speciesIdentity>
<celldesigner:class>PROTEIN</celldesigner:class>
<celldesigner:proteinReference>pr40</celldesigner:proteinReference>
</celldesigner:speciesIdentity>
</celldesigner:extension>
</annotation>
</species>
<species metaid="s41" id="C_2_int_S2c" name="C_2 int/S2c " compartment="c3" initialAmount="0" hasOnlySubstanceUnits="true" charge="0">
<annotation>
<celldesigner:extension>
<celldesigner:positionToCompartment>inside</celldesigner:positionToCompartment>
<celldesigner:speciesIdentity>
<celldesigner:class>PROTEIN</celldesigner:class>
<celldesigner:proteinReference>pr27</celldesigner:proteinReference>
</celldesigner:speciesIdentity>
</celldesigner:extension>
</annotation>
</species>
<species metaid="s59" id="S1c" name="S1c" compartment="c3" initialAmount="42400" hasOnlySubstanceUnits="true" charge="0">
<annotation>
<celldesigner:extension>
<celldesigner:positionToCompartment>inside</celldesigner:positionToCompartment>
<celldesigner:speciesIdentity>
<celldesigner:class>PROTEIN</celldesigner:class>
<celldesigner:proteinReference>pr25</celldesigner:proteinReference>
</celldesigner:speciesIdentity>
</celldesigner:extension>
</annotation>
</species>
<species metaid="s40" id="S2c" name="S2c" compartment="c3" initialAmount="42400" hasOnlySubstanceUnits="true" charge="0">
<annotation>
<celldesigner:extension>
<celldesigner:positionToCompartment>inside</celldesigner:positionToCompartment>
<celldesigner:speciesIdentity>
<celldesigner:class>PROTEIN</celldesigner:class>
<celldesigner:proteinReference>pr26</celldesigner:proteinReference>
</celldesigner:speciesIdentity>
</celldesigner:extension>
</annotation>
</species>
<species metaid="s39" id="pS1c" name="pS1c" compartment="c3" initialAmount="0" hasOnlySubstanceUnits="true" charge="0">
<annotation>
<celldesigner:extension>
<celldesigner:positionToCompartment>inside</celldesigner:positionToCompartment>
<celldesigner:speciesIdentity>
<celldesigner:class>PROTEIN</celldesigner:class>
<celldesigner:proteinReference>pr45</celldesigner:proteinReference>
</celldesigner:speciesIdentity>
</celldesigner:extension>
</annotation>
</species>
<species metaid="s49" id="pS2c" name="pS2c" compartment="c3" initialAmount="0" hasOnlySubstanceUnits="true" charge="0">
<annotation>
<celldesigner:extension>
<celldesigner:positionToCompartment>inside</celldesigner:positionToCompartment>
<celldesigner:speciesIdentity>
<celldesigner:class>PROTEIN</celldesigner:class>
<celldesigner:proteinReference>pr44</celldesigner:proteinReference>
</celldesigner:speciesIdentity>
</celldesigner:extension>
</annotation>
</species>
<species metaid="s46" id="S4c" name="S4c" compartment="c3" initialAmount="41700" hasOnlySubstanceUnits="true" charge="0">
<annotation>
<celldesigner:extension>
<celldesigner:positionToCompartment>inside</celldesigner:positionToCompartment>
<celldesigner:speciesIdentity>
<celldesigner:class>PROTEIN</celldesigner:class>
<celldesigner:proteinReference>pr29</celldesigner:proteinReference>
</celldesigner:speciesIdentity>
</celldesigner:extension>
</annotation>
</species>
<species metaid="s62" id="pS1S4c" name="pS1S4c" compartment="c3" initialAmount="0" hasOnlySubstanceUnits="true" charge="0">
<annotation>
<celldesigner:extension>
<celldesigner:positionToCompartment>inside</celldesigner:positionToCompartment>
<celldesigner:speciesIdentity>
<celldesigner:class>PROTEIN</celldesigner:class>
<celldesigner:proteinReference>pr37</celldesigner:proteinReference>
</celldesigner:speciesIdentity>
</celldesigner:extension>
</annotation>
</species>
<species metaid="s54" id="pS2S4c" name="pS2S4c" compartment="c3" initialAmount="0" hasOnlySubstanceUnits="true" charge="0">
<annotation>
<celldesigner:extension>
<celldesigner:positionToCompartment>inside</celldesigner:positionToCompartment>
<celldesigner:speciesIdentity>
<celldesigner:class>PROTEIN</celldesigner:class>
<celldesigner:proteinReference>pr32</celldesigner:proteinReference>
</celldesigner:speciesIdentity>
</celldesigner:extension>
</annotation>
</species>
<species metaid="s63" id="pS1S4n" name="pS1S4n" compartment="c4" initialAmount="0" hasOnlySubstanceUnits="true" charge="0">
<annotation>
<celldesigner:extension>
<celldesigner:positionToCompartment>inside</celldesigner:positionToCompartment>
<celldesigner:speciesIdentity>
<celldesigner:class>PROTEIN</celldesigner:class>
<celldesigner:proteinReference>pr49</celldesigner:proteinReference>
</celldesigner:speciesIdentity>
<celldesigner:listOfCatalyzedReactions>
<celldesigner:catalyzed reaction="smad7_production"/>
</celldesigner:listOfCatalyzedReactions>
</celldesigner:extension>
</annotation>
</species>
<species metaid="s55" id="pS2S4n" name="pS2S4n" compartment="c4" initialAmount="0" hasOnlySubstanceUnits="true" charge="0">
<annotation>
<celldesigner:extension>
<celldesigner:positionToCompartment>inside</celldesigner:positionToCompartment>
<celldesigner:speciesIdentity>
<celldesigner:class>PROTEIN</celldesigner:class>
<celldesigner:proteinReference>pr48</celldesigner:proteinReference>
</celldesigner:speciesIdentity>
<celldesigner:listOfCatalyzedReactions>
<celldesigner:catalyzed reaction="smad7_production"/>
</celldesigner:listOfCatalyzedReactions>
</celldesigner:extension>
</annotation>
</species>
<species metaid="s64" id="S1S4n" name="S1S4n" compartment="c4" initialAmount="0" hasOnlySubstanceUnits="true" charge="0">
<annotation>
<celldesigner:extension>
<celldesigner:positionToCompartment>inside</celldesigner:positionToCompartment>
<celldesigner:speciesIdentity>
<celldesigner:class>PROTEIN</celldesigner:class>
<celldesigner:proteinReference>pr38</celldesigner:proteinReference>
</celldesigner:speciesIdentity>
</celldesigner:extension>
</annotation>
</species>
<species metaid="s57" id="S2S4n" name="S2S4n" compartment="c4" initialAmount="0" hasOnlySubstanceUnits="true" charge="0">
<annotation>
<celldesigner:extension>
<celldesigner:positionToCompartment>inside</celldesigner:positionToCompartment>
<celldesigner:speciesIdentity>
<celldesigner:class>PROTEIN</celldesigner:class>
<celldesigner:proteinReference>pr33</celldesigner:proteinReference>
</celldesigner:speciesIdentity>
</celldesigner:extension>
</annotation>
</species>
<species metaid="s61" id="S1n" name="S1n" compartment="c4" initialAmount="19700" hasOnlySubstanceUnits="true" charge="0">
<annotation>
<celldesigner:extension>
<celldesigner:positionToCompartment>inside</celldesigner:positionToCompartment>
<celldesigner:speciesIdentity>
<celldesigner:class>PROTEIN</celldesigner:class>
<celldesigner:proteinReference>pr36</celldesigner:proteinReference>
</celldesigner:speciesIdentity>
</celldesigner:extension>
</annotation>
</species>
<species metaid="s52" id="S2n" name="S2n" compartment="c4" initialAmount="19700" hasOnlySubstanceUnits="true" charge="0">
<annotation>
<celldesigner:extension>
<celldesigner:positionToCompartment>inside</celldesigner:positionToCompartment>
<celldesigner:speciesIdentity>
<celldesigner:class>PROTEIN</celldesigner:class>
<celldesigner:proteinReference>pr30</celldesigner:proteinReference>
</celldesigner:speciesIdentity>
</celldesigner:extension>
</annotation>
</species>
<species metaid="s56" id="S4n" name="S4n" compartment="c4" initialAmount="5530" hasOnlySubstanceUnits="true" charge="0">
<annotation>
<celldesigner:extension>
<celldesigner:positionToCompartment>inside</celldesigner:positionToCompartment>
<celldesigner:speciesIdentity>
<celldesigner:class>PROTEIN</celldesigner:class>
<celldesigner:proteinReference>pr34</celldesigner:proteinReference>
</celldesigner:speciesIdentity>
</celldesigner:extension>
</annotation>
</species>
<species metaid="s60" id="pS1n" name="pS1n" compartment="c4" initialAmount="0" hasOnlySubstanceUnits="true" charge="0">
<annotation>
<celldesigner:extension>
<celldesigner:positionToCompartment>inside</celldesigner:positionToCompartment>
<celldesigner:speciesIdentity>
<celldesigner:class>PROTEIN</celldesigner:class>
<celldesigner:proteinReference>pr46</celldesigner:proteinReference>
</celldesigner:speciesIdentity>
</celldesigner:extension>
</annotation>
</species>
<species metaid="s50" id="pS2n" name="pS2n" compartment="c4" initialAmount="0" hasOnlySubstanceUnits="true" charge="0">
<annotation>
<celldesigner:extension>
<celldesigner:positionToCompartment>inside</celldesigner:positionToCompartment>
<celldesigner:speciesIdentity>
<celldesigner:class>PROTEIN</celldesigner:class>
<celldesigner:proteinReference>pr47</celldesigner:proteinReference>
</celldesigner:speciesIdentity>
</celldesigner:extension>
</annotation>
</species>
<species metaid="s35" id="RI_1T_int" name="RI_1T int" compartment="c6" initialAmount="2270" hasOnlySubstanceUnits="true" charge="0">
<annotation>
<celldesigner:extension>
<celldesigner:positionToCompartment>inside</celldesigner:positionToCompartment>
<celldesigner:speciesIdentity>
<celldesigner:class>PROTEIN</celldesigner:class>
<celldesigner:proteinReference>pr21</celldesigner:proteinReference>
</celldesigner:speciesIdentity>
</celldesigner:extension>
</annotation>
</species>
<species metaid="s34" id="RI_1B_int" name="RI_1B int" compartment="c6" initialAmount="2270" hasOnlySubstanceUnits="true" charge="0">
<annotation>
<celldesigner:extension>
<celldesigner:positionToCompartment>inside</celldesigner:positionToCompartment>
<celldesigner:speciesIdentity>
<celldesigner:class>PROTEIN</celldesigner:class>
<celldesigner:proteinReference>pr20</celldesigner:proteinReference>
</celldesigner:speciesIdentity>
</celldesigner:extension>
</annotation>
</species>
<species metaid="s36" id="RI_2_int" name="RI_2 int" compartment="c6" initialAmount="2270" hasOnlySubstanceUnits="true" charge="0">
<annotation>
<celldesigner:extension>
<celldesigner:positionToCompartment>inside</celldesigner:positionToCompartment>
<celldesigner:speciesIdentity>
<celldesigner:class>PROTEIN</celldesigner:class>
<celldesigner:proteinReference>pr22</celldesigner:proteinReference>
</celldesigner:speciesIdentity>
</celldesigner:extension>
</annotation>
</species>
<species metaid="s37" id="RII_T_int" name="RII_T int" compartment="c6" initialAmount="2270" hasOnlySubstanceUnits="true" charge="0">
<annotation>
<celldesigner:extension>
<celldesigner:positionToCompartment>inside</celldesigner:positionToCompartment>
<celldesigner:speciesIdentity>
<celldesigner:class>PROTEIN</celldesigner:class>
<celldesigner:proteinReference>pr23</celldesigner:proteinReference>
</celldesigner:speciesIdentity>
</celldesigner:extension>
</annotation>
</species>
<species metaid="s38" id="RII_B_int" name="RII_B int" compartment="c6" initialAmount="2270" hasOnlySubstanceUnits="true" charge="0">
<annotation>
<celldesigner:extension>
<celldesigner:positionToCompartment>inside</celldesigner:positionToCompartment>
<celldesigner:speciesIdentity>
<celldesigner:class>PROTEIN</celldesigner:class>
<celldesigner:proteinReference>pr24</celldesigner:proteinReference>
</celldesigner:speciesIdentity>
</celldesigner:extension>
</annotation>
</species>
<species metaid="s58" id="S7" name="S7" compartment="c3" initialAmount="0" hasOnlySubstanceUnits="true" charge="0">
<annotation>
<celldesigner:extension>
<celldesigner:positionToCompartment>inside</celldesigner:positionToCompartment>
<celldesigner:speciesIdentity>
<celldesigner:class>PROTEIN</celldesigner:class>
<celldesigner:proteinReference>pr35</celldesigner:proteinReference>
</celldesigner:speciesIdentity>
</celldesigner:extension>
</annotation>
</species>
<species metaid="CDMT00001" id="AA" name="AA" compartment="default" initialAmount="0" hasOnlySubstanceUnits="true" charge="0">
<annotation>
<celldesigner:extension>
<celldesigner:positionToCompartment>inside</celldesigner:positionToCompartment>
<celldesigner:speciesIdentity>
<celldesigner:class>PROTEIN</celldesigner:class>
<celldesigner:proteinReference>pr50</celldesigner:proteinReference>
</celldesigner:speciesIdentity>
</celldesigner:extension>
</annotation>
</species>
<species metaid="s68" id="S7_C_2_inactive" name="S7/C_2 inactive" compartment="c3" initialAmount="0">
<annotation>
<celldesigner:extension>
<celldesigner:positionToCompartment>inside</celldesigner:positionToCompartment>
<celldesigner:speciesIdentity>
<celldesigner:class>PROTEIN</celldesigner:class>
<celldesigner:proteinReference>pr41</celldesigner:proteinReference>
</celldesigner:speciesIdentity>
</celldesigner:extension>
</annotation>
</species>
<species metaid="s70" id="S7_C_1T_inactive" name="S7/C_1T inactive" compartment="c3" initialAmount="0">
<annotation>
<celldesigner:extension>
<celldesigner:positionToCompartment>inside</celldesigner:positionToCompartment>
<celldesigner:speciesIdentity>
<celldesigner:class>PROTEIN</celldesigner:class>
<celldesigner:proteinReference>pr42</celldesigner:proteinReference>
</celldesigner:speciesIdentity>
</celldesigner:extension>
</annotation>
</species>
<species metaid="s71" id="S7_C_1B_inactive" name="S7/C_1B inactive" compartment="c3" initialAmount="0">
<annotation>
<celldesigner:extension>
<celldesigner:positionToCompartment>inside</celldesigner:positionToCompartment>
<celldesigner:speciesIdentity>
<celldesigner:class>PROTEIN</celldesigner:class>
<celldesigner:proteinReference>pr43</celldesigner:proteinReference>
</celldesigner:speciesIdentity>
</celldesigner:extension>
</annotation>
</species>
<species metaid="s76" id="pS2n_deg" name="pS2n_deg" compartment="c3" initialAmount="0">
<annotation>
<celldesigner:extension>
<celldesigner:positionToCompartment>inside</celldesigner:positionToCompartment>
<celldesigner:speciesIdentity>
<celldesigner:class>DEGRADED</celldesigner:class>
<celldesigner:name>pS2n</celldesigner:name>
</celldesigner:speciesIdentity>
</celldesigner:extension>
</annotation>
</species>
<species metaid="s75" id="pS1n_deg" name="pS1n_deg" compartment="c3" initialAmount="0">
<annotation>
<celldesigner:extension>
<celldesigner:positionToCompartment>inside</celldesigner:positionToCompartment>
<celldesigner:speciesIdentity>
<celldesigner:class>DEGRADED</celldesigner:class>
<celldesigner:name>pS1n</celldesigner:name>
</celldesigner:speciesIdentity>
</celldesigner:extension>
</annotation>
</species>
<species metaid="s85" id="RI_2_deg" name="RI_2_deg" compartment="c3" initialAmount="0">
<annotation>
<celldesigner:extension>
<celldesigner:positionToCompartment>inside</celldesigner:positionToCompartment>
<celldesigner:speciesIdentity>
<celldesigner:class>DEGRADED</celldesigner:class>
<celldesigner:name>RI_2</celldesigner:name>
</celldesigner:speciesIdentity>
</celldesigner:extension>
</annotation>
</species>
<species metaid="s84" id="RI_1T_deg" name="RI_1T_deg" compartment="c3" initialAmount="0">
<annotation>
<celldesigner:extension>
<celldesigner:positionToCompartment>inside</celldesigner:positionToCompartment>
<celldesigner:speciesIdentity>
<celldesigner:class>DEGRADED</celldesigner:class>
<celldesigner:name>RI_1T</celldesigner:name>
</celldesigner:speciesIdentity>
</celldesigner:extension>
</annotation>
</species>
<species metaid="s81" id="RII_T_deg" name="RII_T_deg" compartment="c3" initialAmount="0">
<annotation>
<celldesigner:extension>
<celldesigner:positionToCompartment>inside</celldesigner:positionToCompartment>
<celldesigner:speciesIdentity>
<celldesigner:class>DEGRADED</celldesigner:class>
<celldesigner:name>RII_T</celldesigner:name>
</celldesigner:speciesIdentity>
</celldesigner:extension>
</annotation>
</species>
<species metaid="s80" id="C_2_deg" name="C_2_deg" compartment="c3" initialAmount="0">
<annotation>
<celldesigner:extension>
<celldesigner:positionToCompartment>inside</celldesigner:positionToCompartment>
<celldesigner:speciesIdentity>
<celldesigner:class>DEGRADED</celldesigner:class>
<celldesigner:name>C_2</celldesigner:name>
</celldesigner:speciesIdentity>
</celldesigner:extension>
</annotation>
</species>
<species metaid="s79" id="C_1T_deg" name="C_1T_deg" compartment="c3" initialAmount="0">
<annotation>
<celldesigner:extension>
<celldesigner:positionToCompartment>inside</celldesigner:positionToCompartment>
<celldesigner:speciesIdentity>
<celldesigner:class>DEGRADED</celldesigner:class>
<celldesigner:name>C_1T</celldesigner:name>
</celldesigner:speciesIdentity>
</celldesigner:extension>
</annotation>
</species>
<species metaid="s77" id="S7_deg" name="S7_deg" compartment="c3" initialAmount="0">
<annotation>
<celldesigner:extension>
<celldesigner:positionToCompartment>inside</celldesigner:positionToCompartment>
<celldesigner:speciesIdentity>
<celldesigner:class>DEGRADED</celldesigner:class>
<celldesigner:name>S7</celldesigner:name>
</celldesigner:speciesIdentity>
</celldesigner:extension>
</annotation>
</species>
<species metaid="s73" id="S4c_deg" name="S4c_deg" compartment="c3" initialAmount="0">
<annotation>
<celldesigner:extension>
<celldesigner:positionToCompartment>inside</celldesigner:positionToCompartment>
<celldesigner:speciesIdentity>
<celldesigner:class>DEGRADED</celldesigner:class>
<celldesigner:name>S4c</celldesigner:name>
</celldesigner:speciesIdentity>
</celldesigner:extension>
</annotation>
</species>
<species metaid="s74" id="S2c_deg" name="S2c_deg" compartment="c3" initialAmount="0">
<annotation>
<celldesigner:extension>
<celldesigner:positionToCompartment>inside</celldesigner:positionToCompartment>
<celldesigner:speciesIdentity>
<celldesigner:class>DEGRADED</celldesigner:class>
<celldesigner:name>S2c</celldesigner:name>
</celldesigner:speciesIdentity>
</celldesigner:extension>
</annotation>
</species>
<species metaid="s72" id="S1c_deg" name="S1c_deg" compartment="c3" initialAmount="0">
<annotation>
<celldesigner:extension>
<celldesigner:positionToCompartment>inside</celldesigner:positionToCompartment>
<celldesigner:speciesIdentity>
<celldesigner:class>DEGRADED</celldesigner:class>
<celldesigner:name>S1c</celldesigner:name>
</celldesigner:speciesIdentity>
</celldesigner:extension>
</annotation>
</species>
<species metaid="s83" id="RI_1B_deg" name="RI_1B_deg" compartment="c3" initialAmount="0">
<annotation>
<celldesigner:extension>
<celldesigner:positionToCompartment>inside</celldesigner:positionToCompartment>
<celldesigner:speciesIdentity>
<celldesigner:class>DEGRADED</celldesigner:class>
<celldesigner:name>RI_1B</celldesigner:name>
</celldesigner:speciesIdentity>
</celldesigner:extension>
</annotation>
</species>
<species metaid="s82" id="RII_B_deg" name="RII_B_deg" compartment="c3" initialAmount="0">
<annotation>
<celldesigner:extension>
<celldesigner:positionToCompartment>inside</celldesigner:positionToCompartment>
<celldesigner:speciesIdentity>
<celldesigner:class>DEGRADED</celldesigner:class>
<celldesigner:name>RII_B</celldesigner:name>
</celldesigner:speciesIdentity>
</celldesigner:extension>
</annotation>
</species>
<species metaid="s78" id="C_1B_deg" name="C_1B_deg" compartment="c3" initialAmount="0">
<annotation>
<celldesigner:extension>
<celldesigner:positionToCompartment>inside</celldesigner:positionToCompartment>
<celldesigner:speciesIdentity>
<celldesigner:class>DEGRADED</celldesigner:class>
<celldesigner:name>C_1B</celldesigner:name>
</celldesigner:speciesIdentity>
</celldesigner:extension>
</annotation>
</species>
</listOfSpecies>
<listOfParameters>
<parameter metaid="ksynRII" id="ksynRec" value="8" units="num_per_min"/>
<parameter metaid="kdegRII" id="kdegRec" value="0.0278" units="per_min"/>
<parameter metaid="ksynRS" id="ksynRS" value="27.4" units="num_per_min"/>
<parameter metaid="kdegRS" id="kdegRS" value="0.000646" units="per_min"/>
<parameter metaid="ksynS4" id="ksynS4" value="50" units="num_per_min"/>
<parameter metaid="kdegS4" id="kdegS4" value="0.0012" units="per_min"/>
<parameter metaid="kdegS7" id="kdegS7" value="0.00388" units="per_min"/>
<parameter metaid="k1a" id="k1a" value="0.0066" units="per_num_per_min"/>
<parameter metaid="k1d" id="k1d" value="0.298" units="per_min"/>
<parameter metaid="k2a" id="k2a" value="0.0066" units="per_num_per_min"/>
<parameter metaid="k2d" id="k2d" value="0.298" units="per_min"/>
<parameter metaid="k3int" id="k3int" value="0.395" units="per_min"/>
<parameter metaid="k4a" id="k4a" value="0.00015" units="per_num_per_min"/>
<parameter metaid="k4d" id="k4d" value="0.971" units="per_min"/>
<parameter metaid="k5phos" id="k5phos" value="44800" units="per_min"/>
<parameter metaid="k6a" id="k6a" value="0.006" units="per_num_per_min"/>
<parameter metaid="k6d" id="k6d" value="1460" units="per_min"/>
<parameter metaid="k7imp" id="k7imp" value="0.81" units="per_min"/>
<parameter metaid="k8dp" id="k8dp" value="0.0252" units="per_min"/>
<parameter metaid="k9d" id="k9d" value="0.101" units="per_min"/>
<parameter metaid="k10a" id="k10a" value="0.000167" units="per_num_per_min"/>
<parameter metaid="k10d" id="k10d" value="0.909" units="per_min"/>
<parameter metaid="k11dp" id="k11dp" value="0.0252" units="per_min"/>
<parameter metaid="k12imp" id="k12imp" value="0.162" units="per_min"/>
<parameter metaid="k12exp" id="k12exp" value="0.348" units="per_min"/>
<parameter metaid="k13imp" id="k13imp" value="0.503" units="per_min"/>
<parameter metaid="k14imp" id="k14imp" value="0.0201" units="per_min"/>
<parameter metaid="k14exp" id="k14exp" value="0.174" units="per_min"/>
<parameter metaid="k15deg" id="k15deg" value="0.0054" units="per_min"/>
<parameter metaid="k16deg" id="k16deg" value="0.0278" units="per_min"/>
<parameter metaid="k17rec" id="k17rec" value="0.0395" units="per_min"/>
<parameter metaid="k18int" id="k18int" value="0.395" units="per_min"/>
<parameter metaid="k18rec" id="k18rec" value="0.0395" units="per_min"/>
<parameter metaid="k19int" id="k19int" value="0.395" units="per_min"/>
<parameter metaid="k19rec" id="k19rec" value="0.0395" units="per_min"/>
<parameter metaid="k20a1T" id="k20a1T" value="0.00015" units="per_num_per_min"/>
<parameter metaid="k20a1B" id="k20a1B" value="0.00015" units="per_num_per_min"/>
<parameter metaid="k20a2" id="k20a2" value="0.00015" units="per_num_per_min"/>
<parameter metaid="klipS1" id="klip1" value="8530" units="num_per_min"/>
<parameter metaid="klipS2" id="klip2" value="8530" units="num_per_min"/>
<parameter metaid="KAS1" id="KA1" value="1.03e-06" units="per_num"/>
<parameter metaid="KAS2" id="KA2" value="1.03e-06" units="per_num"/>
</listOfParameters>
<listOfReactions>
<reaction metaid="re60" id="RII_B_degradation" name="RII_B_degradation" reversible="false" fast="false">
<annotation>
<celldesigner:extension>
<celldesigner:name>RII_B_degradation</celldesigner:name>
<celldesigner:reactionType>STATE_TRANSITION</celldesigner:reactionType>
<celldesigner:baseReactants>
<celldesigner:baseReactant species="RII_B" alias="sa8">
<celldesigner:linkAnchor position="NNE"/>
</celldesigner:baseReactant>
</celldesigner:baseReactants>
<celldesigner:baseProducts>
<celldesigner:baseProduct species="RII_B_deg" alias="sa74">
<celldesigner:linkAnchor position="S"/>
</celldesigner:baseProduct>
</celldesigner:baseProducts>
<celldesigner:connectScheme connectPolicy="direct" rectangleIndex="0">
<celldesigner:listOfLineDirection>
<celldesigner:lineDirection index="0" value="unknown"/>
</celldesigner:listOfLineDirection>
</celldesigner:connectScheme>
<celldesigner:line width="1.0" color="ff000000"/>
</celldesigner:extension>
</annotation>
<listOfReactants>
<speciesReference metaid="CDMT00127" species="RII_B">
<annotation>
<celldesigner:extension>
<celldesigner:alias>sa8</celldesigner:alias>
</celldesigner:extension>
</annotation>
</speciesReference>
</listOfReactants>
<listOfProducts>
<speciesReference metaid="CDMT00128" species="RII_B_deg">
<annotation>
<celldesigner:extension>
<celldesigner:alias>sa74</celldesigner:alias>
</celldesigner:extension>
</annotation>
</speciesReference>
</listOfProducts>
<kineticLaw metaid="CDMT00002">
<math xmlns="http://www.w3.org/1998/Math/MathML">
<apply>
<times/>
<ci> kdegRec </ci>
<ci> RII_B </ci>
</apply>
</math>
</kineticLaw>
</reaction>
<reaction metaid="re57" id="RII_T_degradation" name="RII_T_degradation" reversible="false" fast="false">
<annotation>
<celldesigner:extension>
<celldesigner:name>RII_T_degradation</celldesigner:name>
<celldesigner:reactionType>STATE_TRANSITION</celldesigner:reactionType>
<celldesigner:baseReactants>
<celldesigner:baseReactant species="RII_T" alias="sa7">
<celldesigner:linkAnchor position="NNW"/>
</celldesigner:baseReactant>
</celldesigner:baseReactants>
<celldesigner:baseProducts>
<celldesigner:baseProduct species="RII_T_deg" alias="sa73">
<celldesigner:linkAnchor position="S"/>
</celldesigner:baseProduct>
</celldesigner:baseProducts>
<celldesigner:connectScheme connectPolicy="direct" rectangleIndex="0">
<celldesigner:listOfLineDirection>
<celldesigner:lineDirection index="0" value="unknown"/>
</celldesigner:listOfLineDirection>
</celldesigner:connectScheme>
<celldesigner:line width="1.0" color="ff000000"/>
</celldesigner:extension>
</annotation>
<listOfReactants>
<speciesReference metaid="CDMT00121" species="RII_T">
<annotation>
<celldesigner:extension>
<celldesigner:alias>sa7</celldesigner:alias>
</celldesigner:extension>
</annotation>
</speciesReference>
</listOfReactants>
<listOfProducts>
<speciesReference metaid="CDMT00122" species="RII_T_deg">
<annotation>
<celldesigner:extension>
<celldesigner:alias>sa73</celldesigner:alias>
</celldesigner:extension>
</annotation>
</speciesReference>
</listOfProducts>
<kineticLaw metaid="CDMT00006">
<math xmlns="http://www.w3.org/1998/Math/MathML">
<apply>
<times/>
<ci> kdegRec </ci>
<ci> RII_T </ci>
</apply>
</math>
</kineticLaw>
</reaction>
<reaction metaid="re59" id="RI_1B_degradation" name="RI_1B_degradation" reversible="false" fast="false">
<annotation>
<celldesigner:extension>
<celldesigner:name>RI_1B_degradation</celldesigner:name>
<celldesigner:reactionType>STATE_TRANSITION</celldesigner:reactionType>
<celldesigner:baseReactants>
<celldesigner:baseReactant species="RI_1B" alias="sa11">
<celldesigner:linkAnchor position="NNE"/>
</celldesigner:baseReactant>
</celldesigner:baseReactants>
<celldesigner:baseProducts>
<celldesigner:baseProduct species="RI_1B_deg" alias="sa75">
<celldesigner:linkAnchor position="S"/>
</celldesigner:baseProduct>
</celldesigner:baseProducts>
<celldesigner:connectScheme connectPolicy="direct" rectangleIndex="0">
<celldesigner:listOfLineDirection>
<celldesigner:lineDirection index="0" value="unknown"/>
</celldesigner:listOfLineDirection>
</celldesigner:connectScheme>
<celldesigner:line width="1.0" color="ff000000"/>
</celldesigner:extension>
</annotation>
<listOfReactants>
<speciesReference metaid="CDMT00125" species="RI_1B">
<annotation>
<celldesigner:extension>
<celldesigner:alias>sa11</celldesigner:alias>
</celldesigner:extension>
</annotation>
</speciesReference>
</listOfReactants>
<listOfProducts>
<speciesReference metaid="CDMT00126" species="RI_1B_deg">
<annotation>
<celldesigner:extension>
<celldesigner:alias>sa75</celldesigner:alias>
</celldesigner:extension>
</annotation>
</speciesReference>
</listOfProducts>
<kineticLaw metaid="CDMT00003">
<math xmlns="http://www.w3.org/1998/Math/MathML">
<apply>
<times/>
<ci> kdegRec </ci>
<ci> RI_1B </ci>
</apply>
</math>
</kineticLaw>
</reaction>
<reaction metaid="re58" id="RI_1T_degradation" name="RI_1T_degradation" reversible="false" fast="false">
<annotation>
<celldesigner:extension>
<celldesigner:name>RI_1T_degradation</celldesigner:name>
<celldesigner:reactionType>STATE_TRANSITION</celldesigner:reactionType>
<celldesigner:baseReactants>
<celldesigner:baseReactant species="RI_1T" alias="sa9">
<celldesigner:linkAnchor position="NNW"/>
</celldesigner:baseReactant>
</celldesigner:baseReactants>
<celldesigner:baseProducts>
<celldesigner:baseProduct species="RI_1T_deg" alias="sa76">
<celldesigner:linkAnchor position="S"/>
</celldesigner:baseProduct>
</celldesigner:baseProducts>
<celldesigner:connectScheme connectPolicy="direct" rectangleIndex="0">
<celldesigner:listOfLineDirection>
<celldesigner:lineDirection index="0" value="unknown"/>
</celldesigner:listOfLineDirection>
</celldesigner:connectScheme>
<celldesigner:line width="1.0" color="ff000000"/>
</celldesigner:extension>
</annotation>
<listOfReactants>
<speciesReference metaid="CDMT00123" species="RI_1T">
<annotation>
<celldesigner:extension>
<celldesigner:alias>sa9</celldesigner:alias>
</celldesigner:extension>
</annotation>
</speciesReference>
</listOfReactants>
<listOfProducts>
<speciesReference metaid="CDMT00124" species="RI_1T_deg">
<annotation>
<celldesigner:extension>
<celldesigner:alias>sa76</celldesigner:alias>
</celldesigner:extension>
</annotation>
</speciesReference>
</listOfProducts>
<kineticLaw metaid="CDMT00142">
<math xmlns="http://www.w3.org/1998/Math/MathML">
<apply>
<times/>
<ci> kdegRec </ci>
<ci> RI_1T </ci>
</apply>
</math>
</kineticLaw>
</reaction>
<reaction metaid="re56" id="RI_2_degradation" name="RI_2_degradation" reversible="false" fast="false">
<annotation>
<celldesigner:extension>
<celldesigner:name>RI_2_degradation</celldesigner:name>
<celldesigner:reactionType>STATE_TRANSITION</celldesigner:reactionType>
<celldesigner:baseReactants>
<celldesigner:baseReactant species="RI_2" alias="sa10">
<celldesigner:linkAnchor position="NNW"/>
</celldesigner:baseReactant>
</celldesigner:baseReactants>
<celldesigner:baseProducts>
<celldesigner:baseProduct species="RI_2_deg" alias="sa77">
<celldesigner:linkAnchor position="S"/>
</celldesigner:baseProduct>
</celldesigner:baseProducts>
<celldesigner:connectScheme connectPolicy="direct" rectangleIndex="0">
<celldesigner:listOfLineDirection>
<celldesigner:lineDirection index="0" value="unknown"/>
</celldesigner:listOfLineDirection>
</celldesigner:connectScheme>
<celldesigner:line width="1.0" color="ff000000"/>
</celldesigner:extension>
</annotation>
<listOfReactants>
<speciesReference metaid="CDMT00119" species="RI_2">
<annotation>
<celldesigner:extension>
<celldesigner:alias>sa10</celldesigner:alias>
</celldesigner:extension>
</annotation>
</speciesReference>
</listOfReactants>
<listOfProducts>
<speciesReference metaid="CDMT00120" species="RI_2_deg">
<annotation>
<celldesigner:extension>
<celldesigner:alias>sa77</celldesigner:alias>
</celldesigner:extension>
</annotation>
</speciesReference>
</listOfProducts>
<kineticLaw metaid="CDMT00143">
<math xmlns="http://www.w3.org/1998/Math/MathML">
<apply>
<times/>
<ci> kdegRec </ci>
<ci> RI_2 </ci>
</apply>
</math>
</kineticLaw>
</reaction>
<reaction metaid="re46" id="smad1_degradation" name="smad1_degradation" reversible="false" fast="false">
<annotation>
<celldesigner:extension>
<celldesigner:name>smad1_degradation</celldesigner:name>
<celldesigner:reactionType>STATE_TRANSITION</celldesigner:reactionType>
<celldesigner:baseReactants>
<celldesigner:baseReactant species="S1c" alias="sa52">
<celldesigner:linkAnchor position="SE"/>
</celldesigner:baseReactant>
</celldesigner:baseReactants>
<celldesigner:baseProducts>
<celldesigner:baseProduct species="S1c_deg" alias="sa64">
<celldesigner:linkAnchor position="W"/>
</celldesigner:baseProduct>
</celldesigner:baseProducts>
<celldesigner:connectScheme connectPolicy="direct" rectangleIndex="0">
<celldesigner:listOfLineDirection>
<celldesigner:lineDirection index="0" value="unknown"/>
</celldesigner:listOfLineDirection>
</celldesigner:connectScheme>
<celldesigner:line width="1.0" color="ff000000"/>
</celldesigner:extension>
</annotation>
<listOfReactants>
<speciesReference metaid="CDMT00103" species="S1c">
<annotation>
<celldesigner:extension>
<celldesigner:alias>sa52</celldesigner:alias>
</celldesigner:extension>
</annotation>
</speciesReference>
</listOfReactants>
<listOfProducts>
<speciesReference metaid="CDMT00104" species="S1c_deg">
<annotation>
<celldesigner:extension>
<celldesigner:alias>sa64</celldesigner:alias>
</celldesigner:extension>
</annotation>
</speciesReference>
</listOfProducts>
<kineticLaw metaid="CDMT00004">
<math xmlns="http://www.w3.org/1998/Math/MathML">
<apply>
<times/>
<ci> kdegRS </ci>
<ci> S1c </ci>
</apply>
</math>
</kineticLaw>
</reaction>
<reaction metaid="re48" id="smad2_degradation" name="smad2_degradation" reversible="false" fast="false">
<annotation>
<celldesigner:extension>
<celldesigner:name>smad2_degradation</celldesigner:name>
<celldesigner:reactionType>STATE_TRANSITION</celldesigner:reactionType>
<celldesigner:baseReactants>
<celldesigner:baseReactant species="S2c" alias="sa36">
<celldesigner:linkAnchor position="SW"/>
</celldesigner:baseReactant>
</celldesigner:baseReactants>
<celldesigner:baseProducts>
<celldesigner:baseProduct species="S2c_deg" alias="sa66">
<celldesigner:linkAnchor position="NE"/>
</celldesigner:baseProduct>
</celldesigner:baseProducts>
<celldesigner:connectScheme connectPolicy="direct" rectangleIndex="0">
<celldesigner:listOfLineDirection>
<celldesigner:lineDirection index="0" value="unknown"/>
</celldesigner:listOfLineDirection>
</celldesigner:connectScheme>
<celldesigner:line width="1.0" color="ff000000"/>
</celldesigner:extension>
</annotation>
<listOfReactants>
<speciesReference metaid="CDMT00107" species="S2c">
<annotation>
<celldesigner:extension>
<celldesigner:alias>sa36</celldesigner:alias>
</celldesigner:extension>
</annotation>
</speciesReference>
</listOfReactants>
<listOfProducts>
<speciesReference metaid="CDMT00108" species="S2c_deg">
<annotation>
<celldesigner:extension>
<celldesigner:alias>sa66</celldesigner:alias>
</celldesigner:extension>
</annotation>
</speciesReference>
</listOfProducts>
<kineticLaw metaid="CDMT00005">
<math xmlns="http://www.w3.org/1998/Math/MathML">
<apply>
<times/>
<ci> kdegRS </ci>
<ci> S2c </ci>
</apply>
</math>
</kineticLaw>
</reaction>
<reaction metaid="re10" id="v1B" name="v1B" fast="false">
<annotation>
<celldesigner:extension>
<celldesigner:name>v1B</celldesigner:name>
<celldesigner:reactionType>HETERODIMER_ASSOCIATION</celldesigner:reactionType>
<celldesigner:baseReactants>
<celldesigner:baseReactant species="BMP" alias="sa6">
<celldesigner:linkAnchor position="S"/>
</celldesigner:baseReactant>
<celldesigner:baseReactant species="RII_B" alias="sa8">
<celldesigner:linkAnchor position="W"/>
</celldesigner:baseReactant>
</celldesigner:baseReactants>
<celldesigner:baseProducts>
<celldesigner:baseProduct species="BMP_RII_B" alias="sa26"/>
</celldesigner:baseProducts>
<celldesigner:connectScheme connectPolicy="direct">
<celldesigner:listOfLineDirection>
<celldesigner:lineDirection arm="0" index="0" value="unknown"/>
<celldesigner:lineDirection arm="1" index="0" value="unknown"/>
<celldesigner:lineDirection arm="2" index="0" value="unknown"/>
</celldesigner:listOfLineDirection>
</celldesigner:connectScheme>
<celldesigner:editPoints num0="0" num1="0" num2="0" tShapeIndex="0">0.0,0.5238095238095131</celldesigner:editPoints>
<celldesigner:line width="1.0" color="ff000000"/>
</celldesigner:extension>
</annotation>
<listOfReactants>
<speciesReference metaid="CDMT00017" species="BMP">
<annotation>
<celldesigner:extension>
<celldesigner:alias>sa6</celldesigner:alias>
</celldesigner:extension>
</annotation>
</speciesReference>
<speciesReference metaid="CDMT00018" species="RII_B">
<annotation>
<celldesigner:extension>
<celldesigner:alias>sa8</celldesigner:alias>
</celldesigner:extension>
</annotation>
</speciesReference>
</listOfReactants>
<listOfProducts>
<speciesReference metaid="CDMT00019" species="BMP_RII_B">
<annotation>
<celldesigner:extension>
<celldesigner:alias>sa26</celldesigner:alias>
</celldesigner:extension>
</annotation>
</speciesReference>
</listOfProducts>
<kineticLaw metaid="CDMT00146">
<math xmlns="http://www.w3.org/1998/Math/MathML">
<apply>
<minus/>
<apply>
<times/>
<ci> k1a </ci>
<ci> BMP </ci>
<ci> RII_B </ci>
</apply>
<apply>
<times/>
<ci> k1d </ci>
<ci> BMP_RII_B </ci>
</apply>
</apply>
</math>
</kineticLaw>
</reaction>
<reaction metaid="re4" id="v1T" name="v1T" fast="false">
<annotation>
<celldesigner:extension>
<celldesigner:name>v1T</celldesigner:name>
<celldesigner:reactionType>HETERODIMER_ASSOCIATION</celldesigner:reactionType>
<celldesigner:baseReactants>
<celldesigner:baseReactant species="TGFbeta" alias="sa5"/>
<celldesigner:baseReactant species="RII_T" alias="sa7"/>
</celldesigner:baseReactants>
<celldesigner:baseProducts>
<celldesigner:baseProduct species="TGFbeta_RII_T" alias="sa13"/>
</celldesigner:baseProducts>
<celldesigner:connectScheme connectPolicy="direct">
<celldesigner:listOfLineDirection>
<celldesigner:lineDirection arm="0" index="0" value="unknown"/>
<celldesigner:lineDirection arm="1" index="0" value="unknown"/>
<celldesigner:lineDirection arm="2" index="0" value="unknown"/>
</celldesigner:listOfLineDirection>
</celldesigner:connectScheme>
<celldesigner:editPoints num0="0" num1="0" num2="0" tShapeIndex="0">-4.440892098500626E-15,0.4999999999999991</celldesigner:editPoints>
<celldesigner:line width="1.0" color="ff000000"/>
</celldesigner:extension>
</annotation>
<listOfReactants>
<speciesReference metaid="CDMT00008" species="TGFbeta">
<annotation>
<celldesigner:extension>
<celldesigner:alias>sa5</celldesigner:alias>
</celldesigner:extension>
</annotation>
</speciesReference>
<speciesReference metaid="CDMT00009" species="RII_T">
<annotation>
<celldesigner:extension>
<celldesigner:alias>sa7</celldesigner:alias>
</celldesigner:extension>
</annotation>
</speciesReference>
</listOfReactants>
<listOfProducts>
<speciesReference metaid="CDMT00010" species="TGFbeta_RII_T">
<annotation>
<celldesigner:extension>
<celldesigner:alias>sa13</celldesigner:alias>
</celldesigner:extension>
</annotation>
</speciesReference>
</listOfProducts>
<kineticLaw metaid="CDMT00011">
<math xmlns="http://www.w3.org/1998/Math/MathML">
<apply>
<minus/>
<apply>
<times/>
<ci> k1a </ci>
<ci> TGFbeta </ci>
<ci> RII_T </ci>
</apply>
<apply>
<times/>
<ci> k1d </ci>
<ci> TGFbeta_RII_T </ci>
</apply>
</apply>
</math>
</kineticLaw>
</reaction>
<reaction metaid="re11" id="v2_1B" name="v2,1B" fast="false">
<annotation>
<celldesigner:extension>
<celldesigner:name>v2,1B</celldesigner:name>
<celldesigner:reactionType>HETERODIMER_ASSOCIATION</celldesigner:reactionType>
<celldesigner:baseReactants>
<celldesigner:baseReactant species="BMP_RII_B" alias="sa26">
<celldesigner:linkAnchor position="W"/>
</celldesigner:baseReactant>
<celldesigner:baseReactant species="RI_1B" alias="sa11">
<celldesigner:linkAnchor position="SSE"/>
</celldesigner:baseReactant>
</celldesigner:baseReactants>
<celldesigner:baseProducts>
<celldesigner:baseProduct species="C_1B" alias="sa27">
<celldesigner:linkAnchor position="ESE"/>
</celldesigner:baseProduct>
</celldesigner:baseProducts>
<celldesigner:connectScheme connectPolicy="direct">
<celldesigner:listOfLineDirection>
<celldesigner:lineDirection arm="0" index="0" value="unknown"/>
<celldesigner:lineDirection arm="1" index="0" value="unknown"/>
<celldesigner:lineDirection arm="2" index="0" value="unknown"/>
</celldesigner:listOfLineDirection>
</celldesigner:connectScheme>
<celldesigner:editPoints num0="0" num1="0" num2="0" tShapeIndex="0">-1.0,0.9230769230769227</celldesigner:editPoints>
<celldesigner:line width="1.0" color="ff000000"/>
</celldesigner:extension>
</annotation>
<listOfReactants>
<speciesReference metaid="CDMT00020" species="BMP_RII_B">
<annotation>
<celldesigner:extension>
<celldesigner:alias>sa26</celldesigner:alias>
</celldesigner:extension>
</annotation>
</speciesReference>
<speciesReference metaid="CDMT00021" species="RI_1B">
<annotation>
<celldesigner:extension>
<celldesigner:alias>sa11</celldesigner:alias>
</celldesigner:extension>
</annotation>
</speciesReference>
</listOfReactants>
<listOfProducts>
<speciesReference metaid="CDMT00022" species="C_1B">
<annotation>
<celldesigner:extension>
<celldesigner:alias>sa27</celldesigner:alias>
</celldesigner:extension>
</annotation>
</speciesReference>
</listOfProducts>
<kineticLaw metaid="CDMT00147">
<math xmlns="http://www.w3.org/1998/Math/MathML">
<apply>
<minus/>
<apply>
<times/>
<ci> k2a </ci>
<ci> BMP_RII_B </ci>
<ci> RI_1B </ci>
</apply>
<apply>
<times/>
<ci> k2d </ci>
<ci> C_1B </ci>
</apply>
</apply>
</math>
</kineticLaw>
</reaction>
<reaction metaid="re9" id="v2_1T" name="v2,1T" fast="false">
<annotation>
<celldesigner:extension>
<celldesigner:name>v2,1T</celldesigner:name>
<celldesigner:reactionType>HETERODIMER_ASSOCIATION</celldesigner:reactionType>
<celldesigner:baseReactants>
<celldesigner:baseReactant species="TGFbeta_RII_T" alias="sa13">
<celldesigner:linkAnchor position="E"/>
</celldesigner:baseReactant>
<celldesigner:baseReactant species="RI_1T" alias="sa9">
<celldesigner:linkAnchor position="SSW"/>
</celldesigner:baseReactant>
</celldesigner:baseReactants>
<celldesigner:baseProducts>
<celldesigner:baseProduct species="C_1T" alias="sa25">
<celldesigner:linkAnchor position="W"/>
</celldesigner:baseProduct>
</celldesigner:baseProducts>
<celldesigner:connectScheme connectPolicy="direct">
<celldesigner:listOfLineDirection>
<celldesigner:lineDirection arm="0" index="0" value="unknown"/>
<celldesigner:lineDirection arm="1" index="0" value="unknown"/>
<celldesigner:lineDirection arm="2" index="0" value="unknown"/>
</celldesigner:listOfLineDirection>
</celldesigner:connectScheme>
<celldesigner:editPoints num0="0" num1="0" num2="0" tShapeIndex="0">-0.5744680851063837,0.5957446808510634</celldesigner:editPoints>
<celldesigner:line width="1.0" color="ff000000"/>
</celldesigner:extension>
</annotation>
<listOfReactants>
<speciesReference metaid="CDMT00014" species="TGFbeta_RII_T">
<annotation>
<celldesigner:extension>
<celldesigner:alias>sa13</celldesigner:alias>
</celldesigner:extension>
</annotation>
</speciesReference>
<speciesReference metaid="CDMT00015" species="RI_1T">
<annotation>
<celldesigner:extension>
<celldesigner:alias>sa9</celldesigner:alias>
</celldesigner:extension>
</annotation>
</speciesReference>
</listOfReactants>
<listOfProducts>
<speciesReference metaid="CDMT00016" species="C_1T">
<annotation>
<celldesigner:extension>
<celldesigner:alias>sa25</celldesigner:alias>
</celldesigner:extension>
</annotation>
</speciesReference>
</listOfProducts>
<kineticLaw metaid="CDMT00148">
<math xmlns="http://www.w3.org/1998/Math/MathML">
<apply>
<minus/>
<apply>
<times/>
<ci> k2a </ci>
<ci> TGFbeta_RII_T </ci>
<ci> RI_1T </ci>
</apply>
<apply>
<times/>
<ci> k2d </ci>
<ci> C_1T </ci>
</apply>
</apply>
</math>
</kineticLaw>
</reaction>
<reaction metaid="re6" id="v2_2" name="v2,2" fast="false">
<annotation>
<celldesigner:extension>
<celldesigner:name>v2,2</celldesigner:name>
<celldesigner:reactionType>HETERODIMER_ASSOCIATION</celldesigner:reactionType>
<celldesigner:baseReactants>
<celldesigner:baseReactant species="TGFbeta_RII_T" alias="sa13"/>
<celldesigner:baseReactant species="RI_2" alias="sa10">
<celldesigner:linkAnchor position="SSE"/>
</celldesigner:baseReactant>
</celldesigner:baseReactants>
<celldesigner:baseProducts>
<celldesigner:baseProduct species="C_2" alias="sa14"/>
</celldesigner:baseProducts>
<celldesigner:connectScheme connectPolicy="direct">
<celldesigner:listOfLineDirection>
<celldesigner:lineDirection arm="0" index="0" value="unknown"/>
<celldesigner:lineDirection arm="1" index="0" value="unknown"/>
<celldesigner:lineDirection arm="2" index="0" value="unknown"/>
</celldesigner:listOfLineDirection>
</celldesigner:connectScheme>
<celldesigner:editPoints num0="0" num1="0" num2="0" tShapeIndex="0">-0.7124183006535887,0.849673202614377</celldesigner:editPoints>
<celldesigner:line width="1.0" color="ff000000"/>
</celldesigner:extension>
</annotation>
<listOfReactants>
<speciesReference metaid="CDMT00012" species="TGFbeta_RII_T">
<annotation>
<celldesigner:extension>
<celldesigner:alias>sa13</celldesigner:alias>
</celldesigner:extension>
</annotation>
</speciesReference>
<speciesReference metaid="CDMT00013" species="RI_2">
<annotation>
<celldesigner:extension>
<celldesigner:alias>sa10</celldesigner:alias>
</celldesigner:extension>
</annotation>
</speciesReference>
</listOfReactants>
<listOfProducts>
<speciesReference metaid="CDMT00023" species="C_2">
<annotation>
<celldesigner:extension>
<celldesigner:alias>sa14</celldesigner:alias>
</celldesigner:extension>
</annotation>
</speciesReference>
</listOfProducts>
<kineticLaw metaid="CDMT00149">
<math xmlns="http://www.w3.org/1998/Math/MathML">
<apply>
<minus/>
<apply>
<times/>
<ci> k2a </ci>
<ci> TGFbeta_RII_T </ci>
<ci> RI_2 </ci>
</apply>
<apply>
<times/>
<ci> k2d </ci>
<ci> C_2 </ci>
</apply>
</apply>
</math>
</kineticLaw>
</reaction>
<reaction metaid="re12" id="v3_1B" name="v3,1B" reversible="false" fast="false">
<annotation>
<celldesigner:extension>
<celldesigner:name>v3,1B</celldesigner:name>
<celldesigner:reactionType>TRANSPORT</celldesigner:reactionType>
<celldesigner:baseReactants>
<celldesigner:baseReactant species="C_1T" alias="sa25"/>
</celldesigner:baseReactants>
<celldesigner:baseProducts>
<celldesigner:baseProduct species="C_1T_int" alias="sa28"/>
</celldesigner:baseProducts>
<celldesigner:connectScheme connectPolicy="direct" rectangleIndex="0">
<celldesigner:listOfLineDirection>
<celldesigner:lineDirection index="0" value="unknown"/>
</celldesigner:listOfLineDirection>
</celldesigner:connectScheme>
<celldesigner:line width="1.0" color="ff000000"/>
</celldesigner:extension>
</annotation>
<listOfReactants>
<speciesReference metaid="CDMT00024" species="C_1T">
<annotation>
<celldesigner:extension>
<celldesigner:alias>sa25</celldesigner:alias>
</celldesigner:extension>
</annotation>
</speciesReference>
</listOfReactants>
<listOfProducts>
<speciesReference metaid="CDMT00025" species="C_1T_int">
<annotation>
<celldesigner:extension>
<celldesigner:alias>sa28</celldesigner:alias>
</celldesigner:extension>
</annotation>
</speciesReference>
</listOfProducts>
<kineticLaw metaid="CDMT00150">
<math xmlns="http://www.w3.org/1998/Math/MathML">
<apply>
<times/>
<ci> k3int </ci>
<ci> C_1T </ci>
</apply>
</math>
</kineticLaw>
</reaction>
<reaction metaid="re13" id="v3_1T" name="v3,1T" reversible="false" fast="false">
<annotation>
<celldesigner:extension>
<celldesigner:name>v3,1T</celldesigner:name>
<celldesigner:reactionType>TRANSPORT</celldesigner:reactionType>
<celldesigner:baseReactants>
<celldesigner:baseReactant species="C_1B" alias="sa27">
<celldesigner:linkAnchor position="S"/>
</celldesigner:baseReactant>
</celldesigner:baseReactants>
<celldesigner:baseProducts>
<celldesigner:baseProduct species="C_1B_int" alias="sa29"/>
</celldesigner:baseProducts>
<celldesigner:connectScheme connectPolicy="direct" rectangleIndex="0">
<celldesigner:listOfLineDirection>
<celldesigner:lineDirection index="0" value="unknown"/>
</celldesigner:listOfLineDirection>
</celldesigner:connectScheme>
<celldesigner:line width="1.0" color="ff000000"/>
</celldesigner:extension>
</annotation>
<listOfReactants>
<speciesReference metaid="CDMT00026" species="C_1B">
<annotation>
<celldesigner:extension>
<celldesigner:alias>sa27</celldesigner:alias>
</celldesigner:extension>
</annotation>
</speciesReference>
</listOfReactants>
<listOfProducts>
<speciesReference metaid="CDMT00027" species="C_1B_int">
<annotation>
<celldesigner:extension>
<celldesigner:alias>sa29</celldesigner:alias>
</celldesigner:extension>
</annotation>
</speciesReference>
</listOfProducts>
<kineticLaw metaid="CDMT00151">
<math xmlns="http://www.w3.org/1998/Math/MathML">
<apply>
<times/>
<ci> k3int </ci>
<ci> C_1B </ci>
</apply>
</math>
</kineticLaw>
</reaction>
<reaction metaid="re7" id="v3_2" name="v3,2" reversible="false" fast="false">
<annotation>
<celldesigner:extension>
<celldesigner:name>v3,2</celldesigner:name>
<celldesigner:reactionType>TRANSPORT</celldesigner:reactionType>
<celldesigner:baseReactants>
<celldesigner:baseReactant species="C_2" alias="sa14"/>
</celldesigner:baseReactants>
<celldesigner:baseProducts>
<celldesigner:baseProduct species="C_2_int" alias="sa19"/>
</celldesigner:baseProducts>
<celldesigner:connectScheme connectPolicy="direct" rectangleIndex="0">
<celldesigner:listOfLineDirection>
<celldesigner:lineDirection index="0" value="unknown"/>
</celldesigner:listOfLineDirection>
</celldesigner:connectScheme>
<celldesigner:line width="1.0" color="ff000000"/>
</celldesigner:extension>
</annotation>
<listOfReactants>
<speciesReference metaid="CDMT00028" species="C_2">
<annotation>
<celldesigner:extension>
<celldesigner:alias>sa14</celldesigner:alias>
</celldesigner:extension>
</annotation>
</speciesReference>
</listOfReactants>
<listOfProducts>
<speciesReference metaid="CDMT00029" species="C_2_int">
<annotation>
<celldesigner:extension>
<celldesigner:alias>sa19</celldesigner:alias>
</celldesigner:extension>
</annotation>
</speciesReference>
</listOfProducts>
<kineticLaw metaid="CDMT00152">
<math xmlns="http://www.w3.org/1998/Math/MathML">
<apply>
<times/>
<ci> k3int </ci>
<ci> C_2 </ci>
</apply>
</math>
</kineticLaw>
</reaction>
<reaction metaid="re32" id="v4_1B" name="v4,1B" fast="false">
<annotation>
<celldesigner:extension>
<celldesigner:name>v4,1B</celldesigner:name>
<celldesigner:reactionType>HETERODIMER_ASSOCIATION</celldesigner:reactionType>
<celldesigner:baseReactants>
<celldesigner:baseReactant species="C_1B_int" alias="sa29">
<celldesigner:linkAnchor position="S"/>
</celldesigner:baseReactant>
<celldesigner:baseReactant species="S1c" alias="sa52">
<celldesigner:linkAnchor position="WNW"/>
</celldesigner:baseReactant>
</celldesigner:baseReactants>
<celldesigner:baseProducts>
<celldesigner:baseProduct species="C_1B_int_S1c" alias="sa59">
<celldesigner:linkAnchor position="N"/>
</celldesigner:baseProduct>
</celldesigner:baseProducts>
<celldesigner:connectScheme connectPolicy="direct">
<celldesigner:listOfLineDirection>
<celldesigner:lineDirection arm="0" index="0" value="unknown"/>
<celldesigner:lineDirection arm="1" index="0" value="unknown"/>
<celldesigner:lineDirection arm="2" index="0" value="unknown"/>
</celldesigner:listOfLineDirection>
</celldesigner:connectScheme>
<celldesigner:editPoints num0="0" num1="0" num2="0" tShapeIndex="0">0.0,0.6000000000000004</celldesigner:editPoints>
<celldesigner:line width="1.0" color="ff000000"/>
</celldesigner:extension>
</annotation>
<listOfReactants>
<speciesReference metaid="CDMT00070" species="C_1B_int">
<annotation>
<celldesigner:extension>
<celldesigner:alias>sa29</celldesigner:alias>
</celldesigner:extension>
</annotation>
</speciesReference>
<speciesReference metaid="CDMT00071" species="S1c">
<annotation>
<celldesigner:extension>
<celldesigner:alias>sa52</celldesigner:alias>
</celldesigner:extension>
</annotation>
</speciesReference>
</listOfReactants>
<listOfProducts>
<speciesReference metaid="CDMT00072" species="C_1B_int_S1c">
<annotation>
<celldesigner:extension>
<celldesigner:alias>sa59</celldesigner:alias>
</celldesigner:extension>
</annotation>
</speciesReference>
</listOfProducts>
<kineticLaw metaid="CDMT00153">
<math xmlns="http://www.w3.org/1998/Math/MathML">
<apply>
<minus/>
<apply>
<times/>
<ci> k4a </ci>
<ci> C_1B_int </ci>
<ci> S1c </ci>
</apply>
<apply>
<times/>
<ci> k4d </ci>
<ci> C_1B_int_S1c </ci>
</apply>
</apply>
</math>
</kineticLaw>
</reaction>
<reaction metaid="re31" id="v4_1T" name="v4,1T" fast="false">
<annotation>
<celldesigner:extension>
<celldesigner:name>v4,1T</celldesigner:name>
<celldesigner:reactionType>HETERODIMER_ASSOCIATION</celldesigner:reactionType>
<celldesigner:baseReactants>
<celldesigner:baseReactant species="C_1T_int" alias="sa28">
<celldesigner:linkAnchor position="S"/>
</celldesigner:baseReactant>
<celldesigner:baseReactant species="S1c" alias="sa52">
<celldesigner:linkAnchor position="WSW"/>
</celldesigner:baseReactant>
</celldesigner:baseReactants>
<celldesigner:baseProducts>
<celldesigner:baseProduct species="C_1T_int_S1c" alias="sa58">
<celldesigner:linkAnchor position="N"/>
</celldesigner:baseProduct>
</celldesigner:baseProducts>
<celldesigner:connectScheme connectPolicy="direct">
<celldesigner:listOfLineDirection>
<celldesigner:lineDirection arm="0" index="0" value="unknown"/>
<celldesigner:lineDirection arm="1" index="0" value="unknown"/>
<celldesigner:lineDirection arm="2" index="0" value="unknown"/>
</celldesigner:listOfLineDirection>
</celldesigner:connectScheme>
<celldesigner:editPoints num0="0" num1="0" num2="0" tShapeIndex="0">0.0,0.7333333333333347</celldesigner:editPoints>
<celldesigner:line width="1.0" color="ff000000"/>
</celldesigner:extension>
</annotation>
<listOfReactants>
<speciesReference metaid="CDMT00067" species="C_1T_int">
<annotation>
<celldesigner:extension>
<celldesigner:alias>sa28</celldesigner:alias>
</celldesigner:extension>
</annotation>
</speciesReference>
<speciesReference metaid="CDMT00068" species="S1c">
<annotation>
<celldesigner:extension>
<celldesigner:alias>sa52</celldesigner:alias>
</celldesigner:extension>
</annotation>
</speciesReference>
</listOfReactants>
<listOfProducts>
<speciesReference metaid="CDMT00069" species="C_1T_int_S1c">
<annotation>
<celldesigner:extension>
<celldesigner:alias>sa58</celldesigner:alias>
</celldesigner:extension>
</annotation>
</speciesReference>
</listOfProducts>
<kineticLaw metaid="CDMT00154">
<math xmlns="http://www.w3.org/1998/Math/MathML">
<apply>
<minus/>
<apply>
<times/>
<ci> k4a </ci>
<ci> C_1T_int </ci>
<ci> S1c </ci>
</apply>
<apply>
<times/>
<ci> k4d </ci>
<ci> C_1T_int_S1c </ci>
</apply>
</apply>
</math>
</kineticLaw>
</reaction>
<reaction metaid="re19" id="v4_2" name="v4,2" fast="false">
<annotation>
<celldesigner:extension>
<celldesigner:name>v4,2</celldesigner:name>
<celldesigner:reactionType>HETERODIMER_ASSOCIATION</celldesigner:reactionType>
<celldesigner:baseReactants>
<celldesigner:baseReactant species="C_2_int" alias="sa19">
<celldesigner:linkAnchor position="S"/>
</celldesigner:baseReactant>
<celldesigner:baseReactant species="S2c" alias="sa36">
<celldesigner:linkAnchor position="N"/>
</celldesigner:baseReactant>
</celldesigner:baseReactants>
<celldesigner:baseProducts>
<celldesigner:baseProduct species="C_2_int_S2c" alias="sa37">
<celldesigner:linkAnchor position="NW"/>
</celldesigner:baseProduct>
</celldesigner:baseProducts>
<celldesigner:connectScheme connectPolicy="direct">
<celldesigner:listOfLineDirection>
<celldesigner:lineDirection arm="0" index="0" value="unknown"/>
<celldesigner:lineDirection arm="1" index="0" value="unknown"/>
<celldesigner:lineDirection arm="2" index="0" value="unknown"/>
</celldesigner:listOfLineDirection>
</celldesigner:connectScheme>
<celldesigner:editPoints num0="0" num1="0" num2="0" tShapeIndex="0">0.5833333333333335,0.0</celldesigner:editPoints>
<celldesigner:line width="1.0" color="ff000000"/>
</celldesigner:extension>
</annotation>
<listOfReactants>
<speciesReference metaid="CDMT00037" species="C_2_int">
<annotation>
<celldesigner:extension>
<celldesigner:alias>sa19</celldesigner:alias>
</celldesigner:extension>
</annotation>
</speciesReference>
<speciesReference metaid="CDMT00038" species="S2c">
<annotation>
<celldesigner:extension>
<celldesigner:alias>sa36</celldesigner:alias>
</celldesigner:extension>
</annotation>
</speciesReference>
</listOfReactants>
<listOfProducts>
<speciesReference metaid="CDMT00039" species="C_2_int_S2c">
<annotation>
<celldesigner:extension>
<celldesigner:alias>sa37</celldesigner:alias>
</celldesigner:extension>
</annotation>
</speciesReference>
</listOfProducts>
<kineticLaw metaid="CDMT00155">
<math xmlns="http://www.w3.org/1998/Math/MathML">
<apply>
<minus/>
<apply>
<times/>
<ci> k4a </ci>
<ci> C_2_int </ci>
<ci> S2c </ci>
</apply>
<apply>
<times/>
<ci> k4d </ci>
<ci> C_2_int_S2c </ci>
</apply>
</apply>
</math>
</kineticLaw>
</reaction>
<reaction metaid="re34" id="v5_1B" name="v5,1B" reversible="false" fast="false">
<annotation>
<celldesigner:extension>
<celldesigner:name>v5,1B</celldesigner:name>
<celldesigner:reactionType>DISSOCIATION</celldesigner:reactionType>
<celldesigner:baseReactants>
<celldesigner:baseReactant species="C_1B_int_S1c" alias="sa59">
<celldesigner:linkAnchor position="W"/>
</celldesigner:baseReactant>
</celldesigner:baseReactants>
<celldesigner:baseProducts>
<celldesigner:baseProduct species="C_1B_int" alias="sa29">
<celldesigner:linkAnchor position="SW"/>
</celldesigner:baseProduct>
<celldesigner:baseProduct species="pS1c" alias="sa35">
<celldesigner:linkAnchor position="NNE"/>
</celldesigner:baseProduct>
</celldesigner:baseProducts>
<celldesigner:connectScheme connectPolicy="direct">
<celldesigner:listOfLineDirection>
<celldesigner:lineDirection arm="0" index="0" value="unknown"/>
<celldesigner:lineDirection arm="1" index="0" value="unknown"/>
<celldesigner:lineDirection arm="2" index="0" value="unknown"/>
</celldesigner:listOfLineDirection>
</celldesigner:connectScheme>
<celldesigner:editPoints num0="0" num1="0" num2="0" tShapeIndex="0">0.2564102564102555,0.7692307692307665</celldesigner:editPoints>
<celldesigner:line width="1.0" color="ff000000"/>
</celldesigner:extension>
</annotation>
<listOfReactants>
<speciesReference metaid="CDMT00076" species="C_1B_int_S1c">
<annotation>
<celldesigner:extension>
<celldesigner:alias>sa59</celldesigner:alias>
</celldesigner:extension>
</annotation>
</speciesReference>
</listOfReactants>
<listOfProducts>
<speciesReference metaid="CDMT00077" species="C_1B_int">
<annotation>
<celldesigner:extension>
<celldesigner:alias>sa29</celldesigner:alias>
</celldesigner:extension>
</annotation>
</speciesReference>
<speciesReference metaid="CDMT00078" species="pS1c">
<annotation>
<celldesigner:extension>
<celldesigner:alias>sa35</celldesigner:alias>
</celldesigner:extension>
</annotation>
</speciesReference>
</listOfProducts>
<kineticLaw metaid="CDMT00156">
<math xmlns="http://www.w3.org/1998/Math/MathML">
<apply>
<times/>
<ci> k5phos </ci>
<ci> C_1B_int_S1c </ci>
</apply>
</math>
</kineticLaw>
</reaction>
<reaction metaid="re33" id="v5_1T" name="v5,1T" reversible="false" fast="false">
<annotation>
<celldesigner:extension>
<celldesigner:name>v5,1T</celldesigner:name>
<celldesigner:reactionType>DISSOCIATION</celldesigner:reactionType>
<celldesigner:baseReactants>
<celldesigner:baseReactant species="C_1T_int_S1c" alias="sa58">
<celldesigner:linkAnchor position="E"/>
</celldesigner:baseReactant>
</celldesigner:baseReactants>
<celldesigner:baseProducts>
<celldesigner:baseProduct species="C_1T_int" alias="sa28">
<celldesigner:linkAnchor position="SE"/>
</celldesigner:baseProduct>
<celldesigner:baseProduct species="pS1c" alias="sa35">
<celldesigner:linkAnchor position="NNW"/>
</celldesigner:baseProduct>
</celldesigner:baseProducts>
<celldesigner:connectScheme connectPolicy="direct">
<celldesigner:listOfLineDirection>
<celldesigner:lineDirection arm="0" index="0" value="unknown"/>
<celldesigner:lineDirection arm="1" index="0" value="unknown"/>
<celldesigner:lineDirection arm="2" index="0" value="unknown"/>
</celldesigner:listOfLineDirection>
</celldesigner:connectScheme>
<celldesigner:editPoints num0="0" num1="0" num2="0" tShapeIndex="0">0.24999999999999845,0.7500000000000009</celldesigner:editPoints>
<celldesigner:line width="1.0" color="ff000000"/>
</celldesigner:extension>
</annotation>
<listOfReactants>
<speciesReference metaid="CDMT00073" species="C_1T_int_S1c">
<annotation>
<celldesigner:extension>
<celldesigner:alias>sa58</celldesigner:alias>
</celldesigner:extension>
</annotation>
</speciesReference>
</listOfReactants>
<listOfProducts>
<speciesReference metaid="CDMT00074" species="C_1T_int">
<annotation>
<celldesigner:extension>
<celldesigner:alias>sa28</celldesigner:alias>
</celldesigner:extension>
</annotation>
</speciesReference>
<speciesReference metaid="CDMT00075" species="pS1c">
<annotation>
<celldesigner:extension>
<celldesigner:alias>sa35</celldesigner:alias>
</celldesigner:extension>
</annotation>
</speciesReference>
</listOfProducts>
<kineticLaw metaid="CDMT00157">
<math xmlns="http://www.w3.org/1998/Math/MathML">
<apply>
<times/>
<ci> k5phos </ci>
<ci> C_1T_int_S1c </ci>
</apply>
</math>
</kineticLaw>
</reaction>
<reaction metaid="re21" id="v5_2" name="v5,2" reversible="false" fast="false">
<annotation>
<celldesigner:extension>
<celldesigner:name>v5,2</celldesigner:name>
<celldesigner:reactionType>DISSOCIATION</celldesigner:reactionType>
<celldesigner:baseReactants>
<celldesigner:baseReactant species="C_2_int_S2c" alias="sa37">
<celldesigner:linkAnchor position="E"/>
</celldesigner:baseReactant>
</celldesigner:baseReactants>
<celldesigner:baseProducts>
<celldesigner:baseProduct species="C_2_int" alias="sa19">
<celldesigner:linkAnchor position="SE"/>
</celldesigner:baseProduct>
<celldesigner:baseProduct species="pS2c" alias="sa41">
<celldesigner:linkAnchor position="N"/>
</celldesigner:baseProduct>
</celldesigner:baseProducts>
<celldesigner:connectScheme connectPolicy="direct">
<celldesigner:listOfLineDirection>
<celldesigner:lineDirection arm="0" index="0" value="unknown"/>
<celldesigner:lineDirection arm="1" index="0" value="unknown"/>
<celldesigner:lineDirection arm="2" index="0" value="unknown"/>
</celldesigner:listOfLineDirection>
</celldesigner:connectScheme>
<celldesigner:editPoints num0="0" num1="0" num2="0" tShapeIndex="0">3.0,4.5</celldesigner:editPoints>
<celldesigner:line width="1.0" color="ff000000"/>
</celldesigner:extension>
</annotation>
<listOfReactants>
<speciesReference metaid="CDMT00040" species="C_2_int_S2c">
<annotation>
<celldesigner:extension>
<celldesigner:alias>sa37</celldesigner:alias>
</celldesigner:extension>
</annotation>
</speciesReference>
</listOfReactants>
<listOfProducts>
<speciesReference metaid="CDMT00041" species="C_2_int">
<annotation>
<celldesigner:extension>
<celldesigner:alias>sa19</celldesigner:alias>
</celldesigner:extension>
</annotation>
</speciesReference>
<speciesReference metaid="CDMT00042" species="pS2c">
<annotation>
<celldesigner:extension>
<celldesigner:alias>sa41</celldesigner:alias>
</celldesigner:extension>
</annotation>
</speciesReference>
</listOfProducts>
<kineticLaw metaid="CDMT00158">
<math xmlns="http://www.w3.org/1998/Math/MathML">
<apply>
<times/>
<ci> k5phos </ci>
<ci> C_2_int_S2c </ci>
</apply>
</math>
</kineticLaw>
</reaction>
<reaction metaid="re36" id="v6_1" name="v6,1" fast="false">
<annotation>
<celldesigner:extension>
<celldesigner:name>v6,1</celldesigner:name>
<celldesigner:reactionType>HETERODIMER_ASSOCIATION</celldesigner:reactionType>
<celldesigner:baseReactants>
<celldesigner:baseReactant species="S4c" alias="sa40">
<celldesigner:linkAnchor position="SE"/>
</celldesigner:baseReactant>
<celldesigner:baseReactant species="pS1c" alias="sa35">
<celldesigner:linkAnchor position="W"/>
</celldesigner:baseReactant>
</celldesigner:baseReactants>
<celldesigner:baseProducts>
<celldesigner:baseProduct species="pS1S4c" alias="sa55">
<celldesigner:linkAnchor position="N"/>
</celldesigner:baseProduct>
</celldesigner:baseProducts>
<celldesigner:connectScheme connectPolicy="direct">
<celldesigner:listOfLineDirection>
<celldesigner:lineDirection arm="0" index="0" value="unknown"/>
<celldesigner:lineDirection arm="1" index="0" value="unknown"/>
<celldesigner:lineDirection arm="2" index="0" value="unknown"/>
</celldesigner:listOfLineDirection>
</celldesigner:connectScheme>
<celldesigner:editPoints num0="0" num1="0" num2="0" tShapeIndex="0">0.39534883720930214,0.30232558139535026</celldesigner:editPoints>
<celldesigner:line width="1.0" color="ff000000"/>
</celldesigner:extension>
</annotation>
<listOfReactants>
<speciesReference metaid="CDMT00081" species="S4c">
<annotation>
<celldesigner:extension>
<celldesigner:alias>sa40</celldesigner:alias>
</celldesigner:extension>
</annotation>
</speciesReference>
<speciesReference metaid="CDMT00082" species="pS1c">
<annotation>
<celldesigner:extension>
<celldesigner:alias>sa35</celldesigner:alias>
</celldesigner:extension>
</annotation>
</speciesReference>
</listOfReactants>
<listOfProducts>
<speciesReference metaid="CDMT00083" species="pS1S4c">
<annotation>
<celldesigner:extension>
<celldesigner:alias>sa55</celldesigner:alias>
</celldesigner:extension>
</annotation>
</speciesReference>
</listOfProducts>
<kineticLaw metaid="CDMT00159">
<math xmlns="http://www.w3.org/1998/Math/MathML">
<apply>
<minus/>
<apply>
<times/>
<ci> k6a </ci>
<ci> pS1c </ci>
<ci> S4c </ci>
</apply>
<apply>
<times/>
<ci> k6d </ci>
<ci> pS1S4c </ci>
</apply>
</apply>
</math>
</kineticLaw>
</reaction>
<reaction metaid="re24" id="v6_2" name="v6,2" fast="false">
<annotation>
<celldesigner:extension>
<celldesigner:name>v6,2</celldesigner:name>
<celldesigner:reactionType>HETERODIMER_ASSOCIATION</celldesigner:reactionType>
<celldesigner:baseReactants>
<celldesigner:baseReactant species="pS2c" alias="sa41">
<celldesigner:linkAnchor position="E"/>
</celldesigner:baseReactant>
<celldesigner:baseReactant species="S4c" alias="sa40">
<celldesigner:linkAnchor position="SW"/>
</celldesigner:baseReactant>
</celldesigner:baseReactants>
<celldesigner:baseProducts>
<celldesigner:baseProduct species="pS2S4c" alias="sa47">
<celldesigner:linkAnchor position="N"/>
</celldesigner:baseProduct>
</celldesigner:baseProducts>
<celldesigner:connectScheme connectPolicy="direct">
<celldesigner:listOfLineDirection>
<celldesigner:lineDirection arm="0" index="0" value="unknown"/>
<celldesigner:lineDirection arm="1" index="0" value="unknown"/>
<celldesigner:lineDirection arm="2" index="0" value="unknown"/>
</celldesigner:listOfLineDirection>
</celldesigner:connectScheme>
<celldesigner:editPoints num0="0" num1="0" num2="0" tShapeIndex="0">0.3111111111111109,0.3111111111111118</celldesigner:editPoints>
<celldesigner:line width="1.0" color="ff000000"/>
</celldesigner:extension>
</annotation>
<listOfReactants>
<speciesReference metaid="CDMT00047" species="pS2c">
<annotation>
<celldesigner:extension>
<celldesigner:alias>sa41</celldesigner:alias>
</celldesigner:extension>
</annotation>
</speciesReference>
<speciesReference metaid="CDMT00048" species="S4c">
<annotation>
<celldesigner:extension>
<celldesigner:alias>sa40</celldesigner:alias>
</celldesigner:extension>
</annotation>
</speciesReference>
</listOfReactants>
<listOfProducts>
<speciesReference metaid="CDMT00049" species="pS2S4c">
<annotation>
<celldesigner:extension>
<celldesigner:alias>sa47</celldesigner:alias>
</celldesigner:extension>
</annotation>
</speciesReference>
</listOfProducts>
<kineticLaw metaid="CDMT00160">
<math xmlns="http://www.w3.org/1998/Math/MathML">
<apply>
<minus/>
<apply>
<times/>
<ci> k6a </ci>
<ci> pS2c </ci>
<ci> S4c </ci>
</apply>
<apply>
<times/>
<ci> k6d </ci>
<ci> pS2S4c </ci>
</apply>
</apply>
</math>
</kineticLaw>
</reaction>
<reaction metaid="re37" id="v7_1" name="v7,1" reversible="false" fast="false">
<annotation>
<celldesigner:extension>
<celldesigner:name>v7,1</celldesigner:name>
<celldesigner:reactionType>TRANSPORT</celldesigner:reactionType>
<celldesigner:baseReactants>
<celldesigner:baseReactant species="pS1S4c" alias="sa55">
<celldesigner:linkAnchor position="S"/>
</celldesigner:baseReactant>
</celldesigner:baseReactants>
<celldesigner:baseProducts>
<celldesigner:baseProduct species="pS1S4n" alias="sa56">
<celldesigner:linkAnchor position="N"/>
</celldesigner:baseProduct>
</celldesigner:baseProducts>
<celldesigner:connectScheme connectPolicy="direct" rectangleIndex="0">
<celldesigner:listOfLineDirection>
<celldesigner:lineDirection index="0" value="unknown"/>
</celldesigner:listOfLineDirection>
</celldesigner:connectScheme>
<celldesigner:line width="1.0" color="ff000000"/>
</celldesigner:extension>
</annotation>
<listOfReactants>
<speciesReference metaid="CDMT00084" species="pS1S4c">
<annotation>
<celldesigner:extension>
<celldesigner:alias>sa55</celldesigner:alias>
</celldesigner:extension>
</annotation>
</speciesReference>
</listOfReactants>
<listOfProducts>
<speciesReference metaid="CDMT00085" species="pS1S4n">
<annotation>
<celldesigner:extension>
<celldesigner:alias>sa56</celldesigner:alias>
</celldesigner:extension>
</annotation>
</speciesReference>
</listOfProducts>
<kineticLaw metaid="CDMT00161">
<math xmlns="http://www.w3.org/1998/Math/MathML">
<apply>
<times/>
<ci> k7imp </ci>
<ci> pS1S4c </ci>
</apply>
</math>
</kineticLaw>
</reaction>
<reaction metaid="re25" id="v7_2" name="v7,2" reversible="false" fast="false">
<annotation>
<celldesigner:extension>
<celldesigner:name>v7,2</celldesigner:name>
<celldesigner:reactionType>TRANSPORT</celldesigner:reactionType>
<celldesigner:baseReactants>
<celldesigner:baseReactant species="pS2S4c" alias="sa47"/>
</celldesigner:baseReactants>
<celldesigner:baseProducts>
<celldesigner:baseProduct species="pS2S4n" alias="sa48">
<celldesigner:linkAnchor position="N"/>
</celldesigner:baseProduct>
</celldesigner:baseProducts>
<celldesigner:connectScheme connectPolicy="direct" rectangleIndex="0">
<celldesigner:listOfLineDirection>
<celldesigner:lineDirection index="0" value="unknown"/>
</celldesigner:listOfLineDirection>
</celldesigner:connectScheme>
<celldesigner:line width="1.0" color="ff000000"/>
</celldesigner:extension>
</annotation>
<listOfReactants>
<speciesReference metaid="CDMT00050" species="pS2S4c">
<annotation>
<celldesigner:extension>
<celldesigner:alias>sa47</celldesigner:alias>
</celldesigner:extension>
</annotation>
</speciesReference>
</listOfReactants>
<listOfProducts>
<speciesReference metaid="CDMT00051" species="pS2S4n">
<annotation>
<celldesigner:extension>
<celldesigner:alias>sa48</celldesigner:alias>
</celldesigner:extension>
</annotation>
</speciesReference>
</listOfProducts>
<kineticLaw metaid="CDMT00162">
<math xmlns="http://www.w3.org/1998/Math/MathML">
<apply>
<times/>
<ci> k7imp </ci>
<ci> pS2S4c </ci>
</apply>
</math>
</kineticLaw>
</reaction>
<reaction metaid="re39" id="v8_1" name="v8,1" reversible="false" fast="false">
<annotation>
<celldesigner:extension>
<celldesigner:name>v8,1</celldesigner:name>
<celldesigner:reactionType>STATE_TRANSITION</celldesigner:reactionType>
<celldesigner:baseReactants>
<celldesigner:baseReactant species="pS1S4n" alias="sa56">
<celldesigner:linkAnchor position="E"/>
</celldesigner:baseReactant>
</celldesigner:baseReactants>
<celldesigner:baseProducts>
<celldesigner:baseProduct species="S1S4n" alias="sa57">
<celldesigner:linkAnchor position="W"/>
</celldesigner:baseProduct>
</celldesigner:baseProducts>
<celldesigner:connectScheme connectPolicy="direct" rectangleIndex="0">
<celldesigner:listOfLineDirection>
<celldesigner:lineDirection index="0" value="unknown"/>
</celldesigner:listOfLineDirection>
</celldesigner:connectScheme>
<celldesigner:line width="1.0" color="ff000000"/>
</celldesigner:extension>
</annotation>
<listOfReactants>
<speciesReference metaid="CDMT00089" species="pS1S4n">
<annotation>
<celldesigner:extension>
<celldesigner:alias>sa56</celldesigner:alias>
</celldesigner:extension>
</annotation>
</speciesReference>
</listOfReactants>
<listOfProducts>
<speciesReference metaid="CDMT00090" species="S1S4n">
<annotation>
<celldesigner:extension>
<celldesigner:alias>sa57</celldesigner:alias>
</celldesigner:extension>
</annotation>
</speciesReference>
</listOfProducts>
<kineticLaw metaid="CDMT00163">
<math xmlns="http://www.w3.org/1998/Math/MathML">
<apply>
<times/>
<ci> k8dp </ci>
<ci> pS1S4n </ci>
</apply>
</math>
</kineticLaw>
</reaction>
<reaction metaid="re28" id="v8_2" name="v8,2" reversible="false" fast="false">
<annotation>
<celldesigner:extension>
<celldesigner:name>v8,2</celldesigner:name>
<celldesigner:reactionType>STATE_TRANSITION</celldesigner:reactionType>
<celldesigner:baseReactants>
<celldesigner:baseReactant species="pS2S4n" alias="sa48">
<celldesigner:linkAnchor position="W"/>
</celldesigner:baseReactant>
</celldesigner:baseReactants>
<celldesigner:baseProducts>
<celldesigner:baseProduct species="S2S4n" alias="sa50">
<celldesigner:linkAnchor position="E"/>
</celldesigner:baseProduct>
</celldesigner:baseProducts>
<celldesigner:connectScheme connectPolicy="direct" rectangleIndex="0">
<celldesigner:listOfLineDirection>
<celldesigner:lineDirection index="0" value="unknown"/>
</celldesigner:listOfLineDirection>
</celldesigner:connectScheme>
<celldesigner:line width="1.0" color="ff000000"/>
</celldesigner:extension>
</annotation>
<listOfReactants>
<speciesReference metaid="CDMT00057" species="pS2S4n">
<annotation>
<celldesigner:extension>
<celldesigner:alias>sa48</celldesigner:alias>
</celldesigner:extension>
</annotation>
</speciesReference>
</listOfReactants>
<listOfProducts>
<speciesReference metaid="CDMT00058" species="S2S4n">
<annotation>
<celldesigner:extension>
<celldesigner:alias>sa50</celldesigner:alias>
</celldesigner:extension>
</annotation>
</speciesReference>
</listOfProducts>
<kineticLaw metaid="CDMT00164">
<math xmlns="http://www.w3.org/1998/Math/MathML">
<apply>
<times/>
<ci> k8dp </ci>
<ci> pS2S4n </ci>
</apply>
</math>
</kineticLaw>
</reaction>
<reaction metaid="re40" id="v9_1" name="v9,1" reversible="false" fast="false">
<annotation>
<celldesigner:extension>
<celldesigner:name>v9,1</celldesigner:name>
<celldesigner:reactionType>DISSOCIATION</celldesigner:reactionType>
<celldesigner:baseReactants>
<celldesigner:baseReactant species="S1S4n" alias="sa57">
<celldesigner:linkAnchor position="N"/>
</celldesigner:baseReactant>
</celldesigner:baseReactants>
<celldesigner:baseProducts>
<celldesigner:baseProduct species="S4n" alias="sa49">
<celldesigner:linkAnchor position="SE"/>
</celldesigner:baseProduct>
<celldesigner:baseProduct species="S1n" alias="sa54">
<celldesigner:linkAnchor position="SW"/>
</celldesigner:baseProduct>
</celldesigner:baseProducts>
<celldesigner:connectScheme connectPolicy="direct">
<celldesigner:listOfLineDirection>
<celldesigner:lineDirection arm="0" index="0" value="unknown"/>
<celldesigner:lineDirection arm="1" index="0" value="unknown"/>
<celldesigner:lineDirection arm="2" index="0" value="unknown"/>
</celldesigner:listOfLineDirection>
</celldesigner:connectScheme>
<celldesigner:editPoints num0="0" num1="0" num2="0" tShapeIndex="0">0.1071428571428572,0.3214285714285716</celldesigner:editPoints>
<celldesigner:line width="1.0" color="ff000000"/>
</celldesigner:extension>
</annotation>
<listOfReactants>
<speciesReference metaid="CDMT00091" species="S1S4n">
<annotation>
<celldesigner:extension>
<celldesigner:alias>sa57</celldesigner:alias>
</celldesigner:extension>
</annotation>
</speciesReference>
</listOfReactants>
<listOfProducts>
<speciesReference metaid="CDMT00092" species="S4n">
<annotation>
<celldesigner:extension>
<celldesigner:alias>sa49</celldesigner:alias>
</celldesigner:extension>
</annotation>
</speciesReference>
<speciesReference metaid="CDMT00093" species="S1n">
<annotation>
<celldesigner:extension>
<celldesigner:alias>sa54</celldesigner:alias>
</celldesigner:extension>
</annotation>
</speciesReference>
</listOfProducts>
<kineticLaw metaid="CDMT00165">
<math xmlns="http://www.w3.org/1998/Math/MathML">
<apply>
<times/>
<ci> k9d </ci>
<ci> S1S4n </ci>
</apply>
</math>
</kineticLaw>
</reaction>
<reaction metaid="re29" id="v9_2" name="v9,2" reversible="false" fast="false">
<annotation>
<celldesigner:extension>
<celldesigner:name>v9,2</celldesigner:name>
<celldesigner:reactionType>DISSOCIATION</celldesigner:reactionType>
<celldesigner:baseReactants>
<celldesigner:baseReactant species="S2S4n" alias="sa50">
<celldesigner:linkAnchor position="N"/>
</celldesigner:baseReactant>
</celldesigner:baseReactants>
<celldesigner:baseProducts>
<celldesigner:baseProduct species="S2n" alias="sa45">
<celldesigner:linkAnchor position="SE"/>
</celldesigner:baseProduct>
<celldesigner:baseProduct species="S4n" alias="sa49">
<celldesigner:linkAnchor position="SW"/>
</celldesigner:baseProduct>
</celldesigner:baseProducts>
<celldesigner:connectScheme connectPolicy="direct">
<celldesigner:listOfLineDirection>
<celldesigner:lineDirection arm="0" index="0" value="unknown"/>
<celldesigner:lineDirection arm="1" index="0" value="unknown"/>
<celldesigner:lineDirection arm="2" index="0" value="unknown"/>
</celldesigner:listOfLineDirection>
</celldesigner:connectScheme>
<celldesigner:editPoints num0="0" num1="0" num2="0" tShapeIndex="0">0.36185133239831657,0.11781206171107961</celldesigner:editPoints>
<celldesigner:line width="1.0" color="ff000000"/>
</celldesigner:extension>
</annotation>
<listOfReactants>
<speciesReference metaid="CDMT00059" species="S2S4n">
<annotation>
<celldesigner:extension>
<celldesigner:alias>sa50</celldesigner:alias>
</celldesigner:extension>
</annotation>
</speciesReference>
</listOfReactants>
<listOfProducts>
<speciesReference metaid="CDMT00060" species="S2n">
<annotation>
<celldesigner:extension>
<celldesigner:alias>sa45</celldesigner:alias>
</celldesigner:extension>
</annotation>
</speciesReference>
<speciesReference metaid="CDMT00061" species="S4n">
<annotation>
<celldesigner:extension>
<celldesigner:alias>sa49</celldesigner:alias>
</celldesigner:extension>
</annotation>
</speciesReference>
</listOfProducts>
<kineticLaw metaid="CDMT00166">
<math xmlns="http://www.w3.org/1998/Math/MathML">
<apply>
<times/>
<ci> k9d </ci>
<ci> S2S4n </ci>
</apply>
</math>
</kineticLaw>
</reaction>
<reaction metaid="v12_1" id="v12_1" name="v12,1" fast="false">
<annotation>
<celldesigner:extension>
<celldesigner:name>v12,1</celldesigner:name>
<celldesigner:reactionType>TRANSPORT</celldesigner:reactionType>
<celldesigner:baseReactants>
<celldesigner:baseReactant species="S1c" alias="sa52">
<celldesigner:linkAnchor position="S"/>
</celldesigner:baseReactant>
</celldesigner:baseReactants>
<celldesigner:baseProducts>
<celldesigner:baseProduct species="S1n" alias="sa54">
<celldesigner:linkAnchor position="N"/>
</celldesigner:baseProduct>
</celldesigner:baseProducts>
<celldesigner:connectScheme connectPolicy="direct" rectangleIndex="0">
<celldesigner:listOfLineDirection>
<celldesigner:lineDirection index="0" value="unknown"/>
</celldesigner:listOfLineDirection>
</celldesigner:connectScheme>
<celldesigner:line width="1.0" color="ff000000"/>
</celldesigner:extension>
</annotation>
<listOfReactants>
<speciesReference metaid="CDMT00169" species="S1c">
<annotation>
<celldesigner:extension>
<celldesigner:alias>sa52</celldesigner:alias>
</celldesigner:extension>
</annotation>
</speciesReference>
</listOfReactants>
<listOfProducts>
<speciesReference metaid="CDMT00170" species="S1n">
<annotation>
<celldesigner:extension>
<celldesigner:alias>sa54</celldesigner:alias>
</celldesigner:extension>
</annotation>
</speciesReference>
</listOfProducts>
<kineticLaw metaid="CDMT00171">
<math xmlns="http://www.w3.org/1998/Math/MathML">
<apply>
<minus/>
<apply>
<times/>
<ci> k12imp </ci>
<ci> S1c </ci>
</apply>
<apply>
<times/>
<ci> k12exp </ci>
<ci> S1n </ci>
</apply>
</apply>
</math>
</kineticLaw>
</reaction>
<reaction metaid="re23" id="v12_2" name="v12,2" fast="false">
<annotation>
<celldesigner:extension>
<celldesigner:name>v12,2</celldesigner:name>
<celldesigner:reactionType>TRANSPORT</celldesigner:reactionType>
<celldesigner:baseReactants>
<celldesigner:baseReactant species="S2c" alias="sa36"/>
</celldesigner:baseReactants>
<celldesigner:baseProducts>
<celldesigner:baseProduct species="S2n" alias="sa45">
<celldesigner:linkAnchor position="N"/>
</celldesigner:baseProduct>
</celldesigner:baseProducts>
<celldesigner:connectScheme connectPolicy="direct" rectangleIndex="0">
<celldesigner:listOfLineDirection>
<celldesigner:lineDirection index="0" value="unknown"/>
</celldesigner:listOfLineDirection>
</celldesigner:connectScheme>
<celldesigner:line width="1.0" color="ff000000"/>
</celldesigner:extension>
</annotation>
<listOfReactants>
<speciesReference metaid="CDMT00045" species="S2c">
<annotation>
<celldesigner:extension>
<celldesigner:alias>sa36</celldesigner:alias>
</celldesigner:extension>
</annotation>
</speciesReference>
</listOfReactants>
<listOfProducts>
<speciesReference metaid="CDMT00046" species="S2n">
<annotation>
<celldesigner:extension>
<celldesigner:alias>sa45</celldesigner:alias>
</celldesigner:extension>
</annotation>
</speciesReference>
</listOfProducts>
<kineticLaw metaid="CDMT00172">
<math xmlns="http://www.w3.org/1998/Math/MathML">
<apply>
<minus/>
<apply>
<times/>
<ci> k12imp </ci>
<ci> S2c </ci>
</apply>
<apply>
<times/>
<ci> k12exp </ci>
<ci> S2n </ci>
</apply>
</apply>
</math>
</kineticLaw>
</reaction>
<reaction metaid="re35" id="v13_1" name="v13,1" reversible="false" fast="false">
<annotation>
<celldesigner:extension>
<celldesigner:name>v13,1</celldesigner:name>
<celldesigner:reactionType>TRANSPORT</celldesigner:reactionType>
<celldesigner:baseReactants>
<celldesigner:baseReactant species="pS1c" alias="sa35">
<celldesigner:linkAnchor position="S"/>
</celldesigner:baseReactant>
</celldesigner:baseReactants>
<celldesigner:baseProducts>
<celldesigner:baseProduct species="pS1n" alias="sa53">
<celldesigner:linkAnchor position="N"/>
</celldesigner:baseProduct>
</celldesigner:baseProducts>
<celldesigner:connectScheme connectPolicy="direct" rectangleIndex="0">
<celldesigner:listOfLineDirection>
<celldesigner:lineDirection index="0" value="unknown"/>
</celldesigner:listOfLineDirection>
</celldesigner:connectScheme>
<celldesigner:line width="1.0" color="ff000000"/>
</celldesigner:extension>
</annotation>
<listOfReactants>
<speciesReference metaid="CDMT00079" species="pS1c">
<annotation>
<celldesigner:extension>
<celldesigner:alias>sa35</celldesigner:alias>
</celldesigner:extension>
</annotation>
</speciesReference>
</listOfReactants>
<listOfProducts>
<speciesReference metaid="CDMT00080" species="pS1n">
<annotation>
<celldesigner:extension>
<celldesigner:alias>sa53</celldesigner:alias>
</celldesigner:extension>
</annotation>
</speciesReference>
</listOfProducts>
<kineticLaw metaid="CDMT00174">
<math xmlns="http://www.w3.org/1998/Math/MathML">
<apply>
<times/>
<ci> k13imp </ci>
<ci> pS1c </ci>
</apply>
</math>
</kineticLaw>
</reaction>
<reaction metaid="re22" id="v13_2" name="v13,2" reversible="false" fast="false">
<annotation>
<celldesigner:extension>
<celldesigner:name>v13,2</celldesigner:name>
<celldesigner:reactionType>TRANSPORT</celldesigner:reactionType>
<celldesigner:baseReactants>
<celldesigner:baseReactant species="pS2c" alias="sa41"/>
</celldesigner:baseReactants>
<celldesigner:baseProducts>
<celldesigner:baseProduct species="pS2n" alias="sa43">
<celldesigner:linkAnchor position="N"/>
</celldesigner:baseProduct>
</celldesigner:baseProducts>
<celldesigner:connectScheme connectPolicy="direct" rectangleIndex="0">
<celldesigner:listOfLineDirection>
<celldesigner:lineDirection index="0" value="unknown"/>
</celldesigner:listOfLineDirection>
</celldesigner:connectScheme>
<celldesigner:line width="1.0" color="ff000000"/>
</celldesigner:extension>
</annotation>
<listOfReactants>
<speciesReference metaid="CDMT00043" species="pS2c">
<annotation>
<celldesigner:extension>
<celldesigner:alias>sa41</celldesigner:alias>
</celldesigner:extension>
</annotation>
</speciesReference>
</listOfReactants>
<listOfProducts>
<speciesReference metaid="CDMT00044" species="pS2n">
<annotation>
<celldesigner:extension>
<celldesigner:alias>sa43</celldesigner:alias>
</celldesigner:extension>
</annotation>
</speciesReference>
</listOfProducts>
<kineticLaw metaid="CDMT00175">
<math xmlns="http://www.w3.org/1998/Math/MathML">
<apply>
<times/>
<ci> k13imp </ci>
<ci> pS2c </ci>
</apply>
</math>
</kineticLaw>
</reaction>
<reaction metaid="re26" id="v14" name="v14" fast="false">
<annotation>
<celldesigner:extension>
<celldesigner:name>v14</celldesigner:name>
<celldesigner:reactionType>TRANSPORT</celldesigner:reactionType>
<celldesigner:baseReactants>
<celldesigner:baseReactant species="S4c" alias="sa40"/>
</celldesigner:baseReactants>
<celldesigner:baseProducts>
<celldesigner:baseProduct species="S4n" alias="sa49">
<celldesigner:linkAnchor position="N"/>
</celldesigner:baseProduct>
</celldesigner:baseProducts>
<celldesigner:connectScheme connectPolicy="direct" rectangleIndex="0">
<celldesigner:listOfLineDirection>
<celldesigner:lineDirection index="0" value="unknown"/>
</celldesigner:listOfLineDirection>
</celldesigner:connectScheme>
<celldesigner:line width="1.0" color="ff000000"/>
</celldesigner:extension>
</annotation>
<listOfReactants>
<speciesReference metaid="CDMT00052" species="S4c">
<annotation>
<celldesigner:extension>
<celldesigner:alias>sa40</celldesigner:alias>
</celldesigner:extension>
</annotation>
</speciesReference>
</listOfReactants>
<listOfProducts>
<speciesReference metaid="CDMT00053" species="S4n">
<annotation>
<celldesigner:extension>
<celldesigner:alias>sa49</celldesigner:alias>
</celldesigner:extension>
</annotation>
</speciesReference>
</listOfProducts>
<kineticLaw metaid="CDMT00173">
<math xmlns="http://www.w3.org/1998/Math/MathML">
<apply>
<minus/>
<apply>
<times/>
<ci> k14imp </ci>
<ci> S4c </ci>
</apply>
<apply>
<times/>
<ci> k14exp </ci>
<ci> S4n </ci>
</apply>
</apply>
</math>
</kineticLaw>
</reaction>
<reaction metaid="re49" id="v15_1" name="v15,1" reversible="false" fast="false">
<annotation>
<celldesigner:extension>
<celldesigner:name>v15,1</celldesigner:name>
<celldesigner:reactionType>STATE_TRANSITION</celldesigner:reactionType>
<celldesigner:baseReactants>
<celldesigner:baseReactant species="pS1n" alias="sa53">
<celldesigner:linkAnchor position="NE"/>
</celldesigner:baseReactant>
</celldesigner:baseReactants>
<celldesigner:baseProducts>
<celldesigner:baseProduct species="pS1n_deg" alias="sa67">
<celldesigner:linkAnchor position="SW"/>
</celldesigner:baseProduct>
</celldesigner:baseProducts>
<celldesigner:connectScheme connectPolicy="direct" rectangleIndex="0">
<celldesigner:listOfLineDirection>
<celldesigner:lineDirection index="0" value="unknown"/>
</celldesigner:listOfLineDirection>
</celldesigner:connectScheme>
<celldesigner:line width="1.0" color="ff000000"/>
</celldesigner:extension>
</annotation>
<listOfReactants>
<speciesReference metaid="CDMT00109" species="pS1n">
<annotation>
<celldesigner:extension>
<celldesigner:alias>sa53</celldesigner:alias>
</celldesigner:extension>
</annotation>
</speciesReference>
</listOfReactants>
<listOfProducts>
<speciesReference metaid="CDMT00110" species="pS1n_deg">
<annotation>
<celldesigner:extension>
<celldesigner:alias>sa67</celldesigner:alias>
</celldesigner:extension>
</annotation>
</speciesReference>
</listOfProducts>
<kineticLaw metaid="CDMT00176">
<math xmlns="http://www.w3.org/1998/Math/MathML">
<apply>
<times/>
<ci> k15deg </ci>
<ci> pS1n </ci>
</apply>
</math>
</kineticLaw>
</reaction>
<reaction metaid="re51" id="v15_2" name="v15,2" reversible="false" fast="false">
<annotation>
<celldesigner:extension>
<celldesigner:name>v15,2</celldesigner:name>
<celldesigner:reactionType>STATE_TRANSITION</celldesigner:reactionType>
<celldesigner:baseReactants>
<celldesigner:baseReactant species="pS2n" alias="sa43">
<celldesigner:linkAnchor position="NW"/>
</celldesigner:baseReactant>
</celldesigner:baseReactants>
<celldesigner:baseProducts>
<celldesigner:baseProduct species="pS2n_deg" alias="sa68">
<celldesigner:linkAnchor position="SE"/>
</celldesigner:baseProduct>
</celldesigner:baseProducts>
<celldesigner:connectScheme connectPolicy="direct" rectangleIndex="0">
<celldesigner:listOfLineDirection>
<celldesigner:lineDirection index="0" value="unknown"/>
</celldesigner:listOfLineDirection>
</celldesigner:connectScheme>
<celldesigner:line width="1.0" color="ff000000"/>
</celldesigner:extension>
</annotation>
<listOfReactants>
<speciesReference metaid="CDMT00065" species="pS2n">
<annotation>
<celldesigner:extension>
<celldesigner:alias>sa43</celldesigner:alias>
</celldesigner:extension>
</annotation>
</speciesReference>
</listOfReactants>
<listOfProducts>
<speciesReference metaid="CDMT00066" species="pS2n_deg">
<annotation>
<celldesigner:extension>
<celldesigner:alias>sa68</celldesigner:alias>
</celldesigner:extension>
</annotation>
</speciesReference>
</listOfProducts>
<kineticLaw metaid="CDMT00144">
<math xmlns="http://www.w3.org/1998/Math/MathML">
<apply>
<times/>
<ci> k15deg </ci>
<ci> pS2n </ci>
</apply>
</math>
</kineticLaw>
</reaction>
<reaction metaid="re53" id="v16_1B" name="v16,1B" reversible="false" fast="false">
<annotation>
<celldesigner:extension>
<celldesigner:name>v16,1B</celldesigner:name>
<celldesigner:reactionType>STATE_TRANSITION</celldesigner:reactionType>
<celldesigner:baseReactants>
<celldesigner:baseReactant species="C_1B" alias="sa27">
<celldesigner:linkAnchor position="NE"/>
</celldesigner:baseReactant>
</celldesigner:baseReactants>
<celldesigner:baseProducts>
<celldesigner:baseProduct species="C_1B_deg" alias="sa70">
<celldesigner:linkAnchor position="S"/>
</celldesigner:baseProduct>
</celldesigner:baseProducts>
<celldesigner:connectScheme connectPolicy="direct" rectangleIndex="0">
<celldesigner:listOfLineDirection>
<celldesigner:lineDirection index="0" value="unknown"/>
</celldesigner:listOfLineDirection>
</celldesigner:connectScheme>
<celldesigner:line width="1.0" color="ff000000"/>
</celldesigner:extension>
</annotation>
<listOfReactants>
<speciesReference metaid="CDMT00113" species="C_1B">
<annotation>
<celldesigner:extension>
<celldesigner:alias>sa27</celldesigner:alias>
</celldesigner:extension>
</annotation>
</speciesReference>
</listOfReactants>
<listOfProducts>
<speciesReference metaid="CDMT00114" species="C_1B_deg">
<annotation>
<celldesigner:extension>
<celldesigner:alias>sa70</celldesigner:alias>
</celldesigner:extension>
</annotation>
</speciesReference>
</listOfProducts>
<kineticLaw metaid="CDMT00177">
<math xmlns="http://www.w3.org/1998/Math/MathML">
<apply>
<times/>
<ci> k16deg </ci>
<ci> C_1B </ci>
</apply>
</math>
</kineticLaw>
</reaction>
<reaction metaid="re54" id="v16_1T" name="v16,1T" reversible="false" fast="false">
<annotation>
<celldesigner:extension>
<celldesigner:name>v16,1T</celldesigner:name>
<celldesigner:reactionType>STATE_TRANSITION</celldesigner:reactionType>
<celldesigner:baseReactants>
<celldesigner:baseReactant species="C_1T" alias="sa25">
<celldesigner:linkAnchor position="NE"/>
</celldesigner:baseReactant>
</celldesigner:baseReactants>
<celldesigner:baseProducts>
<celldesigner:baseProduct species="C_1T_deg" alias="sa71">
<celldesigner:linkAnchor position="S"/>
</celldesigner:baseProduct>
</celldesigner:baseProducts>
<celldesigner:connectScheme connectPolicy="direct" rectangleIndex="0">
<celldesigner:listOfLineDirection>
<celldesigner:lineDirection index="0" value="unknown"/>
</celldesigner:listOfLineDirection>
</celldesigner:connectScheme>
<celldesigner:line width="1.0" color="ff000000"/>
</celldesigner:extension>
</annotation>
<listOfReactants>
<speciesReference metaid="CDMT00115" species="C_1T">
<annotation>
<celldesigner:extension>
<celldesigner:alias>sa25</celldesigner:alias>
</celldesigner:extension>
</annotation>
</speciesReference>
</listOfReactants>
<listOfProducts>
<speciesReference metaid="CDMT00116" species="C_1T_deg">
<annotation>
<celldesigner:extension>
<celldesigner:alias>sa71</celldesigner:alias>
</celldesigner:extension>
</annotation>
</speciesReference>
</listOfProducts>
<kineticLaw metaid="CDMT00178">
<math xmlns="http://www.w3.org/1998/Math/MathML">
<apply>
<times/>
<ci> k16deg </ci>
<ci> C_1T </ci>
</apply>
</math>
</kineticLaw>
</reaction>
<reaction metaid="re55" id="v16_2" name="v16,2" reversible="false" fast="false">
<annotation>
<celldesigner:extension>
<celldesigner:name>v16,2</celldesigner:name>
<celldesigner:reactionType>STATE_TRANSITION</celldesigner:reactionType>
<celldesigner:baseReactants>
<celldesigner:baseReactant species="C_2" alias="sa14">
<celldesigner:linkAnchor position="NW"/>
</celldesigner:baseReactant>
</celldesigner:baseReactants>
<celldesigner:baseProducts>
<celldesigner:baseProduct species="C_2_deg" alias="sa72">
<celldesigner:linkAnchor position="SSE"/>
</celldesigner:baseProduct>
</celldesigner:baseProducts>
<celldesigner:connectScheme connectPolicy="direct" rectangleIndex="0">
<celldesigner:listOfLineDirection>
<celldesigner:lineDirection index="0" value="unknown"/>
</celldesigner:listOfLineDirection>
</celldesigner:connectScheme>
<celldesigner:line width="1.0" color="ff000000"/>
</celldesigner:extension>
</annotation>
<listOfReactants>
<speciesReference metaid="CDMT00117" species="C_2">
<annotation>
<celldesigner:extension>
<celldesigner:alias>sa14</celldesigner:alias>
</celldesigner:extension>
</annotation>
</speciesReference>
</listOfReactants>
<listOfProducts>
<speciesReference metaid="CDMT00118" species="C_2_deg">
<annotation>
<celldesigner:extension>
<celldesigner:alias>sa72</celldesigner:alias>
</celldesigner:extension>
</annotation>
</speciesReference>
</listOfProducts>
<kineticLaw metaid="CDMT00145">
<math xmlns="http://www.w3.org/1998/Math/MathML">
<apply>
<times/>
<ci> k16deg </ci>
<ci> C_2 </ci>
</apply>
</math>
</kineticLaw>
</reaction>
<reaction metaid="re16" id="v18_1B" name="v18,1B" fast="false">
<annotation>
<celldesigner:extension>
<celldesigner:name>v18,1B</celldesigner:name>
<celldesigner:reactionType>TRANSPORT</celldesigner:reactionType>
<celldesigner:baseReactants>
<celldesigner:baseReactant species="RI_1B" alias="sa11"/>
</celldesigner:baseReactants>
<celldesigner:baseProducts>
<celldesigner:baseProduct species="RI_1B_int" alias="sa30">
<celldesigner:linkAnchor position="N"/>
</celldesigner:baseProduct>
</celldesigner:baseProducts>
<celldesigner:connectScheme connectPolicy="direct" rectangleIndex="0">
<celldesigner:listOfLineDirection>
<celldesigner:lineDirection index="0" value="unknown"/>
</celldesigner:listOfLineDirection>
</celldesigner:connectScheme>
<celldesigner:line width="1.0" color="ff000000"/>
</celldesigner:extension>
</annotation>
<listOfReactants>
<speciesReference metaid="CDMT00031" species="RI_1B">
<annotation>
<celldesigner:extension>
<celldesigner:alias>sa11</celldesigner:alias>
</celldesigner:extension>
</annotation>
</speciesReference>
</listOfReactants>
<listOfProducts>
<speciesReference metaid="CDMT00032" species="RI_1B_int">
<annotation>
<celldesigner:extension>
<celldesigner:alias>sa30</celldesigner:alias>
</celldesigner:extension>
</annotation>
</speciesReference>
</listOfProducts>
<kineticLaw metaid="CDMT00179">
<math xmlns="http://www.w3.org/1998/Math/MathML">
<apply>
<minus/>
<apply>
<times/>
<ci> k18int </ci>
<ci> RI_1B </ci>
</apply>
<apply>
<times/>
<ci> k18rec </ci>
<ci> RI_1B_int </ci>
</apply>
</apply>
</math>
</kineticLaw>
</reaction>
<reaction metaid="re15" id="v18_1T" name="v18,1T" fast="false">
<annotation>
<celldesigner:extension>
<celldesigner:name>v18,1T</celldesigner:name>
<celldesigner:reactionType>TRANSPORT</celldesigner:reactionType>
<celldesigner:baseReactants>
<celldesigner:baseReactant species="RI_1T" alias="sa9">
<celldesigner:linkAnchor position="S"/>
</celldesigner:baseReactant>
</celldesigner:baseReactants>
<celldesigner:baseProducts>
<celldesigner:baseProduct species="RI_1T_int" alias="sa31"/>
</celldesigner:baseProducts>
<celldesigner:connectScheme connectPolicy="direct" rectangleIndex="0">
<celldesigner:listOfLineDirection>
<celldesigner:lineDirection index="0" value="unknown"/>
</celldesigner:listOfLineDirection>
</celldesigner:connectScheme>
<celldesigner:line width="1.0" color="ff000000"/>
</celldesigner:extension>
</annotation>
<listOfReactants>
<speciesReference metaid="CDMT00030" species="RI_1T">
<annotation>
<celldesigner:extension>
<celldesigner:alias>sa9</celldesigner:alias>
</celldesigner:extension>
</annotation>
</speciesReference>
</listOfReactants>
<listOfProducts>
<speciesReference metaid="CDMT00033" species="RI_1T_int">
<annotation>
<celldesigner:extension>
<celldesigner:alias>sa31</celldesigner:alias>
</celldesigner:extension>
</annotation>
</speciesReference>
</listOfProducts>
<kineticLaw metaid="CDMT00180">
<math xmlns="http://www.w3.org/1998/Math/MathML">
<apply>
<minus/>
<apply>
<times/>
<ci> k18int </ci>
<ci> RI_1T </ci>
</apply>
<apply>
<times/>
<ci> k18rec </ci>
<ci> RI_1T_int </ci>
</apply>
</apply>
</math>
</kineticLaw>
</reaction>
<reaction metaid="re14" id="v18_2" name="v18,2" fast="false">
<annotation>
<celldesigner:extension>
<celldesigner:name>v18,2</celldesigner:name>
<celldesigner:reactionType>TRANSPORT</celldesigner:reactionType>
<celldesigner:baseReactants>
<celldesigner:baseReactant species="RI_2" alias="sa10">
<celldesigner:linkAnchor position="S"/>
</celldesigner:baseReactant>
</celldesigner:baseReactants>
<celldesigner:baseProducts>
<celldesigner:baseProduct species="RI_2_int" alias="sa32">
<celldesigner:linkAnchor position="N"/>
</celldesigner:baseProduct>
</celldesigner:baseProducts>
<celldesigner:connectScheme connectPolicy="direct" rectangleIndex="0">
<celldesigner:listOfLineDirection>
<celldesigner:lineDirection index="0" value="unknown"/>
</celldesigner:listOfLineDirection>
</celldesigner:connectScheme>
<celldesigner:line width="1.0" color="ff000000"/>
</celldesigner:extension>
</annotation>
<listOfReactants>
<speciesReference metaid="CDMT00034" species="RI_2">
<annotation>
<celldesigner:extension>
<celldesigner:alias>sa10</celldesigner:alias>
</celldesigner:extension>
</annotation>
</speciesReference>
</listOfReactants>
<listOfProducts>
<speciesReference metaid="CDMT00035" species="RI_2_int">
<annotation>
<celldesigner:extension>
<celldesigner:alias>sa32</celldesigner:alias>
</celldesigner:extension>
</annotation>
</speciesReference>
</listOfProducts>
<kineticLaw metaid="CDMT00181">
<math xmlns="http://www.w3.org/1998/Math/MathML">
<apply>
<minus/>
<apply>
<times/>
<ci> k18int </ci>
<ci> RI_2 </ci>
</apply>
<apply>
<times/>
<ci> k18rec </ci>
<ci> RI_2_int </ci>
</apply>
</apply>
</math>
</kineticLaw>
</reaction>
<reaction metaid="re18" id="v19B" name="v19B" fast="false">
<annotation>
<celldesigner:extension>
<celldesigner:name>v19B</celldesigner:name>
<celldesigner:reactionType>TRANSPORT</celldesigner:reactionType>
<celldesigner:baseReactants>
<celldesigner:baseReactant species="RII_B" alias="sa8"/>
</celldesigner:baseReactants>
<celldesigner:baseProducts>
<celldesigner:baseProduct species="RII_B_int" alias="sa34">
<celldesigner:linkAnchor position="N"/>
</celldesigner:baseProduct>
</celldesigner:baseProducts>
<celldesigner:connectScheme connectPolicy="direct" rectangleIndex="0">
<celldesigner:listOfLineDirection>
<celldesigner:lineDirection index="0" value="unknown"/>
</celldesigner:listOfLineDirection>
</celldesigner:connectScheme>
<celldesigner:line width="1.0" color="ff000000"/>
</celldesigner:extension>
</annotation>
<listOfReactants>
<speciesReference metaid="CDMT00036" species="RII_B">
<annotation>
<celldesigner:extension>
<celldesigner:alias>sa8</celldesigner:alias>
</celldesigner:extension>
</annotation>
</speciesReference>
</listOfReactants>
<listOfProducts>
<speciesReference metaid="CDMT00062" species="RII_B_int">
<annotation>
<celldesigner:extension>
<celldesigner:alias>sa34</celldesigner:alias>
</celldesigner:extension>
</annotation>
</speciesReference>
</listOfProducts>
<kineticLaw metaid="CDMT00182">
<math xmlns="http://www.w3.org/1998/Math/MathML">
<apply>
<minus/>
<apply>
<times/>
<ci> k19int </ci>
<ci> RII_B </ci>
</apply>
<apply>
<times/>
<ci> k19rec </ci>
<ci> RII_B_int </ci>
</apply>
</apply>
</math>
</kineticLaw>
</reaction>
<reaction metaid="re17" id="v19T" name="v19T" fast="false">
<annotation>
<celldesigner:extension>
<celldesigner:name>v19T</celldesigner:name>
<celldesigner:reactionType>TRANSPORT</celldesigner:reactionType>
<celldesigner:baseReactants>
<celldesigner:baseReactant species="RII_T" alias="sa7"/>
</celldesigner:baseReactants>
<celldesigner:baseProducts>
<celldesigner:baseProduct species="RII_T_int" alias="sa33">
<celldesigner:linkAnchor position="N"/>
</celldesigner:baseProduct>
</celldesigner:baseProducts>
<celldesigner:connectScheme connectPolicy="direct" rectangleIndex="0">
<celldesigner:listOfLineDirection>
<celldesigner:lineDirection index="0" value="unknown"/>
</celldesigner:listOfLineDirection>
</celldesigner:connectScheme>
<celldesigner:line width="1.0" color="ff000000"/>
</celldesigner:extension>
</annotation>
<listOfReactants>
<speciesReference metaid="CDMT00063" species="RII_T">
<annotation>
<celldesigner:extension>
<celldesigner:alias>sa7</celldesigner:alias>
</celldesigner:extension>
</annotation>
</speciesReference>
</listOfReactants>
<listOfProducts>
<speciesReference metaid="CDMT00064" species="RII_T_int">
<annotation>
<celldesigner:extension>
<celldesigner:alias>sa33</celldesigner:alias>
</celldesigner:extension>
</annotation>
</speciesReference>
</listOfProducts>
<kineticLaw metaid="CDMT00183">
<math xmlns="http://www.w3.org/1998/Math/MathML">
<apply>
<minus/>
<apply>
<times/>
<ci> k19int </ci>
<ci> RII_T </ci>
</apply>
<apply>
<times/>
<ci> k19rec </ci>
<ci> RII_T_int </ci>
</apply>
</apply>
</math>
</kineticLaw>
</reaction>
<reaction metaid="re44" id="v20_1B" name="v20,1B" reversible="false" fast="false">
<annotation>
<celldesigner:extension>
<celldesigner:name>v20,1B</celldesigner:name>
<celldesigner:reactionType>HETERODIMER_ASSOCIATION</celldesigner:reactionType>
<celldesigner:baseReactants>
<celldesigner:baseReactant species="S7" alias="sa51">
<celldesigner:linkAnchor position="ENE"/>
</celldesigner:baseReactant>
<celldesigner:baseReactant species="C_1B" alias="sa27">
<celldesigner:linkAnchor position="N"/>
</celldesigner:baseReactant>
</celldesigner:baseReactants>
<celldesigner:baseProducts>
<celldesigner:baseProduct species="S7_C_1B_inactive" alias="sa63">
<celldesigner:linkAnchor position="E"/>
</celldesigner:baseProduct>
</celldesigner:baseProducts>
<celldesigner:connectScheme connectPolicy="direct">
<celldesigner:listOfLineDirection>
<celldesigner:lineDirection arm="0" index="0" value="unknown"/>
<celldesigner:lineDirection arm="0" index="1" value="unknown"/>
<celldesigner:lineDirection arm="0" index="2" value="unknown"/>
<celldesigner:lineDirection arm="1" index="0" value="unknown"/>
<celldesigner:lineDirection arm="2" index="0" value="unknown"/>
</celldesigner:listOfLineDirection>
</celldesigner:connectScheme>
<celldesigner:editPoints num0="2" num1="0" num2="0" tShapeIndex="0">-0.22722948870392384,-0.4835909631391184 0.5919143876337698,-0.868489892984541 0.7866220735785987,0.31638795986621915</celldesigner:editPoints>
<celldesigner:line width="1.0" color="ff000000"/>
</celldesigner:extension>
</annotation>
<listOfReactants>
<speciesReference metaid="CDMT00100" species="S7">
<annotation>
<celldesigner:extension>
<celldesigner:alias>sa51</celldesigner:alias>
</celldesigner:extension>
</annotation>
</speciesReference>
<speciesReference metaid="CDMT00101" species="C_1B">
<annotation>
<celldesigner:extension>
<celldesigner:alias>sa27</celldesigner:alias>
</celldesigner:extension>
</annotation>
</speciesReference>
</listOfReactants>
<listOfProducts>
<speciesReference metaid="CDMT00102" species="S7_C_1B_inactive">
<annotation>
<celldesigner:extension>
<celldesigner:alias>sa63</celldesigner:alias>
</celldesigner:extension>
</annotation>
</speciesReference>
</listOfProducts>
<kineticLaw metaid="CDMT00184">
<math xmlns="http://www.w3.org/1998/Math/MathML">
<apply>
<times/>
<ci> k20a1B </ci>
<ci> S7 </ci>
<ci> C_1B </ci>
</apply>
</math>
</kineticLaw>
</reaction>
<reaction metaid="re43" id="v20_1T" name="v20,1T" reversible="false" fast="false">
<annotation>
<celldesigner:extension>
<celldesigner:name>v20,1T</celldesigner:name>
<celldesigner:reactionType>HETERODIMER_ASSOCIATION</celldesigner:reactionType>
<celldesigner:baseReactants>
<celldesigner:baseReactant species="S7" alias="sa51">
<celldesigner:linkAnchor position="ESE"/>
</celldesigner:baseReactant>
<celldesigner:baseReactant species="C_1T" alias="sa25">
<celldesigner:linkAnchor position="N"/>
</celldesigner:baseReactant>
</celldesigner:baseReactants>
<celldesigner:baseProducts>
<celldesigner:baseProduct species="S7_C_1T_inactive" alias="sa62">
<celldesigner:linkAnchor position="E"/>
</celldesigner:baseProduct>
</celldesigner:baseProducts>
<celldesigner:connectScheme connectPolicy="direct">
<celldesigner:listOfLineDirection>
<celldesigner:lineDirection arm="0" index="0" value="unknown"/>
<celldesigner:lineDirection arm="0" index="1" value="unknown"/>
<celldesigner:lineDirection arm="0" index="2" value="unknown"/>
<celldesigner:lineDirection arm="1" index="0" value="unknown"/>
<celldesigner:lineDirection arm="2" index="0" value="unknown"/>
</celldesigner:listOfLineDirection>
</celldesigner:connectScheme>
<celldesigner:editPoints num0="2" num1="0" num2="0" tShapeIndex="0">-0.1340050377833755,-0.8423173803526454 0.8413098236775817,-0.9974811083123434 0.882352941176471,0.26470588235294024</celldesigner:editPoints>
<celldesigner:line width="1.0" color="ff000000"/>
</celldesigner:extension>
</annotation>
<listOfReactants>
<speciesReference metaid="CDMT00097" species="S7">
<annotation>
<celldesigner:extension>
<celldesigner:alias>sa51</celldesigner:alias>
</celldesigner:extension>
</annotation>
</speciesReference>
<speciesReference metaid="CDMT00098" species="C_1T">
<annotation>
<celldesigner:extension>
<celldesigner:alias>sa25</celldesigner:alias>
</celldesigner:extension>
</annotation>
</speciesReference>
</listOfReactants>
<listOfProducts>
<speciesReference metaid="CDMT00099" species="S7_C_1T_inactive">
<annotation>
<celldesigner:extension>
<celldesigner:alias>sa62</celldesigner:alias>
</celldesigner:extension>
</annotation>
</speciesReference>
</listOfProducts>
<kineticLaw metaid="CDMT00185">
<math xmlns="http://www.w3.org/1998/Math/MathML">
<apply>
<times/>
<ci> k20a1T </ci>
<ci> S7 </ci>
<ci> C_1T </ci>
</apply>
</math>
</kineticLaw>
</reaction>
<reaction metaid="re42" id="v20_2" name="v20,2" reversible="false" fast="false">
<annotation>
<celldesigner:extension>
<celldesigner:name>v20,2</celldesigner:name>
<celldesigner:reactionType>HETERODIMER_ASSOCIATION</celldesigner:reactionType>
<celldesigner:baseReactants>
<celldesigner:baseReactant species="S7" alias="sa51">
<celldesigner:linkAnchor position="WSW"/>
</celldesigner:baseReactant>
<celldesigner:baseReactant species="C_2" alias="sa14">
<celldesigner:linkAnchor position="N"/>
</celldesigner:baseReactant>
</celldesigner:baseReactants>
<celldesigner:baseProducts>
<celldesigner:baseProduct species="S7_C_2_inactive" alias="sa60">
<celldesigner:linkAnchor position="W"/>
</celldesigner:baseProduct>
</celldesigner:baseProducts>
<celldesigner:connectScheme connectPolicy="direct">
<celldesigner:listOfLineDirection>
<celldesigner:lineDirection arm="0" index="0" value="unknown"/>
<celldesigner:lineDirection arm="0" index="1" value="unknown"/>
<celldesigner:lineDirection arm="0" index="2" value="unknown"/>
<celldesigner:lineDirection arm="1" index="0" value="unknown"/>
<celldesigner:lineDirection arm="2" index="0" value="unknown"/>
</celldesigner:listOfLineDirection>
</celldesigner:connectScheme>
<celldesigner:editPoints num0="2" num1="0" num2="0" tShapeIndex="0">-0.06026722259073242,0.10006633184876362 0.6735525443001991,0.5420259641808018 0.5693717277486905,0.5222513089005238</celldesigner:editPoints>
<celldesigner:line width="1.0" color="ff000000"/>
</celldesigner:extension>
</annotation>
<listOfReactants>
<speciesReference metaid="CDMT00094" species="S7">
<annotation>
<celldesigner:extension>
<celldesigner:alias>sa51</celldesigner:alias>
</celldesigner:extension>
</annotation>
</speciesReference>
<speciesReference metaid="CDMT00095" species="C_2">
<annotation>
<celldesigner:extension>
<celldesigner:alias>sa14</celldesigner:alias>
</celldesigner:extension>
</annotation>
</speciesReference>
</listOfReactants>
<listOfProducts>
<speciesReference metaid="CDMT00096" species="S7_C_2_inactive">
<annotation>
<celldesigner:extension>
<celldesigner:alias>sa60</celldesigner:alias>
</celldesigner:extension>
</annotation>
</speciesReference>
</listOfProducts>
<kineticLaw metaid="CDMT00186">
<math xmlns="http://www.w3.org/1998/Math/MathML">
<apply>
<times/>
<ci> k20a2 </ci>
<ci> S7 </ci>
<ci> C_2 </ci>
</apply>
</math>
</kineticLaw>
</reaction>
<reaction metaid="CDMT00188" id="smad4_degradation" name="smad4_degradation" reversible="false" fast="false">
<annotation>
<celldesigner:extension>
<celldesigner:name>smad4_degradation</celldesigner:name>
<celldesigner:reactionType>STATE_TRANSITION</celldesigner:reactionType>
<celldesigner:baseReactants>
<celldesigner:baseReactant species="S4c" alias="sa40">
<celldesigner:linkAnchor position="N"/>
</celldesigner:baseReactant>
</celldesigner:baseReactants>
<celldesigner:baseProducts>
<celldesigner:baseProduct species="S4c_deg" alias="sa65">
<celldesigner:linkAnchor position="S"/>
</celldesigner:baseProduct>
</celldesigner:baseProducts>
<celldesigner:connectScheme connectPolicy="direct" rectangleIndex="0">
<celldesigner:listOfLineDirection>
<celldesigner:lineDirection index="0" value="unknown"/>
</celldesigner:listOfLineDirection>
</celldesigner:connectScheme>
<celldesigner:line width="1.0" color="ff000000"/>
</celldesigner:extension>
</annotation>
<listOfReactants>
<speciesReference metaid="CDMT00189" species="S4c">
<annotation>
<celldesigner:extension>
<celldesigner:alias>sa40</celldesigner:alias>
</celldesigner:extension>
</annotation>
</speciesReference>
</listOfReactants>
<listOfProducts>
<speciesReference metaid="CDMT00190" species="S4c_deg">
<annotation>
<celldesigner:extension>
<celldesigner:alias>sa65</celldesigner:alias>
</celldesigner:extension>
</annotation>
</speciesReference>
</listOfProducts>
<kineticLaw metaid="CDMT00191">
<math xmlns="http://www.w3.org/1998/Math/MathML">
<apply>
<times/>
<ci> kdegS4 </ci>
<ci> S4c </ci>
</apply>
</math>
</kineticLaw>
</reaction>
<reaction metaid="re61" id="receptor_production" name="receptor_production" reversible="false" fast="false">
<annotation>
<celldesigner:extension>
<celldesigner:name>receptor_production</celldesigner:name>
<celldesigner:reactionType>STATE_TRANSITION</celldesigner:reactionType>
<celldesigner:baseReactants>
<celldesigner:baseReactant species="AA" alias="sa78">
<celldesigner:linkAnchor position="S"/>
</celldesigner:baseReactant>
</celldesigner:baseReactants>
<celldesigner:baseProducts>
<celldesigner:baseProduct species="RI_1T" alias="sa9">
<celldesigner:linkAnchor position="NNE"/>
</celldesigner:baseProduct>
</celldesigner:baseProducts>
<celldesigner:listOfProductLinks>
<celldesigner:productLink product="RI_2" alias="sa10" targetLineIndex="-1,1">
<celldesigner:linkAnchor position="NNE"/>
<celldesigner:connectScheme connectPolicy="direct">
<celldesigner:listOfLineDirection>
<celldesigner:lineDirection index="0" value="unknown"/>
<celldesigner:lineDirection index="1" value="unknown"/>
</celldesigner:listOfLineDirection>
</celldesigner:connectScheme>
<celldesigner:editPoints>0.7934096353473824,0.40428001064680896</celldesigner:editPoints>
<celldesigner:line width="1.0" color="ff000000" type="Straight"/>
</celldesigner:productLink>
<celldesigner:productLink product="RII_T" alias="sa7" targetLineIndex="-1,1">
<celldesigner:linkAnchor position="NNE"/>
<celldesigner:connectScheme connectPolicy="direct">
<celldesigner:listOfLineDirection>
<celldesigner:lineDirection index="0" value="unknown"/>
<celldesigner:lineDirection index="1" value="unknown"/>
</celldesigner:listOfLineDirection>
</celldesigner:connectScheme>
<celldesigner:editPoints>0.6939673527324359,0.46008989827300417</celldesigner:editPoints>
<celldesigner:line width="1.0" color="ff000000" type="Straight"/>
</celldesigner:productLink>
<celldesigner:productLink product="RI_1B" alias="sa11" targetLineIndex="-1,1">
<celldesigner:linkAnchor position="NNW"/>
<celldesigner:connectScheme connectPolicy="direct">
<celldesigner:listOfLineDirection>
<celldesigner:lineDirection index="0" value="unknown"/>
<celldesigner:lineDirection index="1" value="unknown"/>
</celldesigner:listOfLineDirection>
</celldesigner:connectScheme>
<celldesigner:editPoints>0.8057832627691193,-0.39503948593219784</celldesigner:editPoints>
<celldesigner:line width="1.0" color="ff000000" type="Straight"/>
</celldesigner:productLink>
<celldesigner:productLink product="RII_B" alias="sa8" targetLineIndex="-1,1">
<celldesigner:linkAnchor position="NNW"/>
<celldesigner:connectScheme connectPolicy="direct">
<celldesigner:listOfLineDirection>
<celldesigner:lineDirection index="0" value="unknown"/>
<celldesigner:lineDirection index="1" value="unknown"/>
</celldesigner:listOfLineDirection>
</celldesigner:connectScheme>
<celldesigner:editPoints>0.9071849842868858,-0.2898101511042231</celldesigner:editPoints>
<celldesigner:line width="1.0" color="ff000000" type="Straight"/>
</celldesigner:productLink>
</celldesigner:listOfProductLinks>
<celldesigner:connectScheme connectPolicy="direct" rectangleIndex="0">
<celldesigner:listOfLineDirection>
<celldesigner:lineDirection index="0" value="unknown"/>
<celldesigner:lineDirection index="1" value="unknown"/>
<celldesigner:lineDirection index="2" value="unknown"/>
</celldesigner:listOfLineDirection>
</celldesigner:connectScheme>
<celldesigner:editPoints>0.11204121056020733,-0.01802962009014708 0.19542820347714085,0.250160978750805</celldesigner:editPoints>
<celldesigner:line width="1.0" color="ff000000"/>
</celldesigner:extension>
</annotation>
<listOfReactants>
<speciesReference metaid="CDMT00216" species="AA">
<annotation>
<celldesigner:extension>
<celldesigner:alias>sa78</celldesigner:alias>
</celldesigner:extension>
</annotation>
</speciesReference>
</listOfReactants>
<listOfProducts>
<speciesReference metaid="CDMT00217" species="RI_1T">
<annotation>
<celldesigner:extension>
<celldesigner:alias>sa9</celldesigner:alias>
</celldesigner:extension>
</annotation>
</speciesReference>
<speciesReference metaid="CDMT00218" species="RI_2">
<annotation>
<celldesigner:extension>
<celldesigner:alias>sa10</celldesigner:alias>
</celldesigner:extension>
</annotation>
</speciesReference>
<speciesReference metaid="CDMT00219" species="RII_T">
<annotation>
<celldesigner:extension>
<celldesigner:alias>sa7</celldesigner:alias>
</celldesigner:extension>
</annotation>
</speciesReference>
<speciesReference metaid="CDMT00220" species="RI_1B">
<annotation>
<celldesigner:extension>
<celldesigner:alias>sa11</celldesigner:alias>
</celldesigner:extension>
</annotation>
</speciesReference>
<speciesReference metaid="CDMT00221" species="RII_B">
<annotation>
<celldesigner:extension>
<celldesigner:alias>sa8</celldesigner:alias>
</celldesigner:extension>
</annotation>
</speciesReference>
</listOfProducts>
<kineticLaw metaid="CDMT00222">
<math xmlns="http://www.w3.org/1998/Math/MathML">
<ci> ksynRec </ci>
</math>
</kineticLaw>
</reaction>
<reaction metaid="re62" id="smad2_production" name="smad2_production" reversible="false" fast="false">
<annotation>
<celldesigner:extension>
<celldesigner:name>smad2_production</celldesigner:name>
<celldesigner:reactionType>STATE_TRANSITION</celldesigner:reactionType>
<celldesigner:baseReactants>
<celldesigner:baseReactant species="AA" alias="sa78">
<celldesigner:linkAnchor position="W"/>
</celldesigner:baseReactant>
</celldesigner:baseReactants>
<celldesigner:baseProducts>
<celldesigner:baseProduct species="S2c" alias="sa36">
<celldesigner:linkAnchor position="W"/>
</celldesigner:baseProduct>
</celldesigner:baseProducts>
<celldesigner:connectScheme connectPolicy="direct" rectangleIndex="2">
<celldesigner:listOfLineDirection>
<celldesigner:lineDirection index="0" value="unknown"/>
<celldesigner:lineDirection index="1" value="unknown"/>
<celldesigner:lineDirection index="2" value="unknown"/>
</celldesigner:listOfLineDirection>
</celldesigner:connectScheme>
<celldesigner:editPoints>0.6931292274830907,0.5646137415450344 1.0909165594106853,0.07366432072733253</celldesigner:editPoints>
<celldesigner:line width="1.0" color="ff000000"/>
</celldesigner:extension>
</annotation>
<listOfReactants>
<speciesReference metaid="CDMT00223" species="AA">
<annotation>
<celldesigner:extension>
<celldesigner:alias>sa78</celldesigner:alias>
</celldesigner:extension>
</annotation>
</speciesReference>
</listOfReactants>
<listOfProducts>
<speciesReference metaid="CDMT00224" species="S2c">
<annotation>
<celldesigner:extension>
<celldesigner:alias>sa36</celldesigner:alias>
</celldesigner:extension>
</annotation>
</speciesReference>
</listOfProducts>
<kineticLaw metaid="CDMT00226">
<math xmlns="http://www.w3.org/1998/Math/MathML">
<ci> ksynRS </ci>
</math>
</kineticLaw>
</reaction>
<reaction metaid="re63" id="smad4_production" name="smad4_production" reversible="false" fast="false">
<annotation>
<celldesigner:extension>
<celldesigner:name>smad4_production</celldesigner:name>
<celldesigner:reactionType>STATE_TRANSITION</celldesigner:reactionType>
<celldesigner:baseReactants>
<celldesigner:baseReactant species="AA" alias="sa78">
<celldesigner:linkAnchor position="SW"/>
</celldesigner:baseReactant>
</celldesigner:baseReactants>
<celldesigner:baseProducts>
<celldesigner:baseProduct species="S4c" alias="sa40">
<celldesigner:linkAnchor position="W"/>
</celldesigner:baseProduct>
</celldesigner:baseProducts>
<celldesigner:connectScheme connectPolicy="direct" rectangleIndex="1">
<celldesigner:listOfLineDirection>
<celldesigner:lineDirection index="0" value="unknown"/>
<celldesigner:lineDirection index="1" value="unknown"/>
<celldesigner:lineDirection index="2" value="unknown"/>
</celldesigner:listOfLineDirection>
</celldesigner:connectScheme>
<celldesigner:editPoints>0.220103986135182,1.2824956672443673 1.1927995722007811,1.114178580402415</celldesigner:editPoints>
<celldesigner:line width="1.0" color="ff000000"/>
</celldesigner:extension>
</annotation>
<listOfReactants>
<speciesReference metaid="CDMT00227" species="AA">
<annotation>
<celldesigner:extension>
<celldesigner:alias>sa78</celldesigner:alias>
</celldesigner:extension>
</annotation>
</speciesReference>
</listOfReactants>
<listOfProducts>
<speciesReference metaid="CDMT00228" species="S4c">
<annotation>
<celldesigner:extension>
<celldesigner:alias>sa40</celldesigner:alias>
</celldesigner:extension>
</annotation>
</speciesReference>
</listOfProducts>
<kineticLaw metaid="CDMT00229">
<math xmlns="http://www.w3.org/1998/Math/MathML">
<ci> ksynS4 </ci>
</math>
</kineticLaw>
</reaction>
<reaction metaid="re64" id="smad7_degradation" name="smad7_degradation" reversible="false" fast="false">
<annotation>
<celldesigner:extension>
<celldesigner:name>smad7_degradation</celldesigner:name>
<celldesigner:reactionType>STATE_TRANSITION</celldesigner:reactionType>
<celldesigner:baseReactants>
<celldesigner:baseReactant species="S7" alias="sa51">
<celldesigner:linkAnchor position="WNW"/>
</celldesigner:baseReactant>
</celldesigner:baseReactants>
<celldesigner:baseProducts>
<celldesigner:baseProduct species="S7_deg" alias="sa69">
<celldesigner:linkAnchor position="E"/>
</celldesigner:baseProduct>
</celldesigner:baseProducts>
<celldesigner:connectScheme connectPolicy="direct" rectangleIndex="0">
<celldesigner:listOfLineDirection>
<celldesigner:lineDirection index="0" value="unknown"/>
</celldesigner:listOfLineDirection>
</celldesigner:connectScheme>
<celldesigner:line width="1.0" color="ff000000"/>
</celldesigner:extension>
</annotation>
<listOfReactants>
<speciesReference metaid="CDMT00230" species="S7">
<annotation>
<celldesigner:extension>
<celldesigner:alias>sa51</celldesigner:alias>
</celldesigner:extension>
</annotation>
</speciesReference>
</listOfReactants>
<listOfProducts>
<speciesReference metaid="CDMT00231" species="S7_deg">
<annotation>
<celldesigner:extension>
<celldesigner:alias>sa69</celldesigner:alias>
</celldesigner:extension>
</annotation>
</speciesReference>
</listOfProducts>
<kineticLaw metaid="CDMT00232">
<math xmlns="http://www.w3.org/1998/Math/MathML">
<apply>
<times/>
<ci> kdegS7 </ci>
<ci> S7 </ci>
</apply>
</math>
</kineticLaw>
</reaction>
<reaction metaid="re65" id="smad7_production" name="smad7_production" reversible="false" fast="false">
<annotation>
<celldesigner:extension>
<celldesigner:name>smad7_production</celldesigner:name>
<celldesigner:reactionType>STATE_TRANSITION</celldesigner:reactionType>
<celldesigner:baseReactants>
<celldesigner:baseReactant species="AA" alias="sa78">
<celldesigner:linkAnchor position="ENE"/>
</celldesigner:baseReactant>
</celldesigner:baseReactants>
<celldesigner:baseProducts>
<celldesigner:baseProduct species="S7" alias="sa51">
<celldesigner:linkAnchor position="N"/>
</celldesigner:baseProduct>
</celldesigner:baseProducts>
<celldesigner:connectScheme connectPolicy="direct" rectangleIndex="3">
<celldesigner:listOfLineDirection>
<celldesigner:lineDirection index="0" value="unknown"/>
<celldesigner:lineDirection index="1" value="unknown"/>
<celldesigner:lineDirection index="2" value="unknown"/>
<celldesigner:lineDirection index="3" value="unknown"/>
</celldesigner:listOfLineDirection>
</celldesigner:connectScheme>
<celldesigner:editPoints>-0.09741891062024306,-0.7324376128179838 0.8399612929638796,-0.8546253047248636 0.9521744794089715,0.006234065913616638</celldesigner:editPoints>
<celldesigner:line width="1.0" color="ff000000"/>
<celldesigner:listOfModification>
<celldesigner:modification type="PHYSICAL_STIMULATION" modifiers="pS1S4n" aliases="sa56" targetLineIndex="-1,2">
<celldesigner:connectScheme connectPolicy="direct">
<celldesigner:listOfLineDirection>
<celldesigner:lineDirection index="0" value="unknown"/>
</celldesigner:listOfLineDirection>
</celldesigner:connectScheme>
<celldesigner:linkTarget species="pS1S4n" alias="sa56">
<celldesigner:linkAnchor position="W"/>
</celldesigner:linkTarget>
<celldesigner:line width="1.0" color="ff000000"/>
</celldesigner:modification>
<celldesigner:modification type="PHYSICAL_STIMULATION" modifiers="pS2S4n" aliases="sa48" targetLineIndex="-1,3">
<celldesigner:connectScheme connectPolicy="direct">
<celldesigner:listOfLineDirection>
<celldesigner:lineDirection index="0" value="unknown"/>
</celldesigner:listOfLineDirection>
</celldesigner:connectScheme>
<celldesigner:linkTarget species="pS2S4n" alias="sa48">
<celldesigner:linkAnchor position="E"/>
</celldesigner:linkTarget>
<celldesigner:line width="1.0" color="ff000000"/>
</celldesigner:modification>
</celldesigner:listOfModification>
</celldesigner:extension>
</annotation>
<listOfReactants>
<speciesReference metaid="CDMT00233" species="AA">
<annotation>
<celldesigner:extension>
<celldesigner:alias>sa78</celldesigner:alias>
</celldesigner:extension>
</annotation>
</speciesReference>
</listOfReactants>
<listOfProducts>
<speciesReference metaid="CDMT00234" species="S7">
<annotation>
<celldesigner:extension>
<celldesigner:alias>sa51</celldesigner:alias>
</celldesigner:extension>
</annotation>
</speciesReference>
</listOfProducts>
<listOfModifiers>
<modifierSpeciesReference metaid="CDMT00236" species="pS1S4n">
<annotation>
<celldesigner:extension>
<celldesigner:alias>sa56</celldesigner:alias>
</celldesigner:extension>
</annotation>
</modifierSpeciesReference>
<modifierSpeciesReference metaid="CDMT00238" species="pS2S4n">
<annotation>
<celldesigner:extension>
<celldesigner:alias>sa48</celldesigner:alias>
</celldesigner:extension>
</annotation>
</modifierSpeciesReference>
</listOfModifiers>
<kineticLaw metaid="CDMT00237">
<math xmlns="http://www.w3.org/1998/Math/MathML">
<apply>
<divide/>
<apply>
<plus/>
<apply>
<times/>
<ci> klip1 </ci>
<ci> pS1S4n </ci>
<ci> KA1 </ci>
</apply>
<apply>
<times/>
<ci> klip2 </ci>
<ci> pS2S4n </ci>
<ci> KA2 </ci>
</apply>
</apply>
<apply>
<plus/>
<cn type="integer"> 1 </cn>
<apply>
<times/>
<ci> pS1S4n </ci>
<ci> KA1 </ci>
</apply>
<apply>
<times/>
<ci> pS2S4n </ci>
<ci> KA2 </ci>
</apply>
</apply>
</apply>
</math>
</kineticLaw>
</reaction>
<reaction metaid="CDMT00007" id="smad1_production" name="smad1_production" reversible="false" fast="false">
<annotation>
<celldesigner:extension>
<celldesigner:name>smad1_production</celldesigner:name>
<celldesigner:reactionType>STATE_TRANSITION</celldesigner:reactionType>
<celldesigner:baseReactants>
<celldesigner:baseReactant species="AA" alias="sa78">
<celldesigner:linkAnchor position="ESE"/>
</celldesigner:baseReactant>
</celldesigner:baseReactants>
<celldesigner:baseProducts>
<celldesigner:baseProduct species="S1c" alias="sa52">
<celldesigner:linkAnchor position="E"/>
</celldesigner:baseProduct>
</celldesigner:baseProducts>
<celldesigner:connectScheme connectPolicy="direct" rectangleIndex="0">
<celldesigner:listOfLineDirection>
<celldesigner:lineDirection index="0" value="unknown"/>
<celldesigner:lineDirection index="1" value="unknown"/>
<celldesigner:lineDirection index="2" value="unknown"/>
</celldesigner:listOfLineDirection>
</celldesigner:connectScheme>
<celldesigner:editPoints>0.7305188967600416,-0.6833399259232624 1.19633931461038,-0.18267467366679624</celldesigner:editPoints>
<celldesigner:line width="1.0" color="ff000000"/>
</celldesigner:extension>
</annotation>
<listOfReactants>
<speciesReference metaid="CDMT00105" species="AA">
<annotation>
<celldesigner:extension>
<celldesigner:alias>sa78</celldesigner:alias>
</celldesigner:extension>
</annotation>
</speciesReference>
</listOfReactants>
<listOfProducts>
<speciesReference metaid="CDMT00106" species="S1c">
<annotation>
<celldesigner:extension>
<celldesigner:alias>sa52</celldesigner:alias>
</celldesigner:extension>
</annotation>
</speciesReference>
</listOfProducts>
<kineticLaw metaid="CDMT00111">
<math xmlns="http://www.w3.org/1998/Math/MathML">
<ci> ksynRS </ci>
</math>
</kineticLaw>
</reaction>
<reaction metaid="CDMT00054" id="v10_2" name="v10,2" fast="false">
<annotation>
<celldesigner:extension>
<celldesigner:name>v10,2</celldesigner:name>
<celldesigner:reactionType>HETERODIMER_ASSOCIATION</celldesigner:reactionType>
<celldesigner:baseReactants>
<celldesigner:baseReactant species="pS2n" alias="sa43">
<celldesigner:linkAnchor position="E"/>
</celldesigner:baseReactant>
<celldesigner:baseReactant species="S4n" alias="sa49">
<celldesigner:linkAnchor position="W"/>
</celldesigner:baseReactant>
</celldesigner:baseReactants>
<celldesigner:baseProducts>
<celldesigner:baseProduct species="pS2S4n" alias="sa48">
<celldesigner:linkAnchor position="NNE"/>
</celldesigner:baseProduct>
</celldesigner:baseProducts>
<celldesigner:connectScheme connectPolicy="direct">
<celldesigner:listOfLineDirection>
<celldesigner:lineDirection arm="0" index="0" value="unknown"/>
<celldesigner:lineDirection arm="1" index="0" value="unknown"/>
<celldesigner:lineDirection arm="2" index="0" value="unknown"/>
</celldesigner:listOfLineDirection>
</celldesigner:connectScheme>
<celldesigner:editPoints num0="0" num1="0" num2="0" tShapeIndex="0">0.48,0.08000000000000096</celldesigner:editPoints>
<celldesigner:line width="1.0" color="ff000000"/>
</celldesigner:extension>
</annotation>
<listOfReactants>
<speciesReference metaid="CDMT00055" species="pS2n">
<annotation>
<celldesigner:extension>
<celldesigner:alias>sa43</celldesigner:alias>
</celldesigner:extension>
</annotation>
</speciesReference>
<speciesReference metaid="CDMT00056" species="S4n">
<annotation>
<celldesigner:extension>
<celldesigner:alias>sa49</celldesigner:alias>
</celldesigner:extension>
</annotation>
</speciesReference>
</listOfReactants>
<listOfProducts>
<speciesReference metaid="CDMT00086" species="pS2S4n">
<annotation>
<celldesigner:extension>
<celldesigner:alias>sa48</celldesigner:alias>
</celldesigner:extension>
</annotation>
</speciesReference>
</listOfProducts>
<kineticLaw metaid="CDMT00087">
<math xmlns="http://www.w3.org/1998/Math/MathML">
<apply>
<minus/>
<apply>
<times/>
<ci> k10a </ci>
<ci> pS2n </ci>
<ci> S4n </ci>
</apply>
<apply>
<times/>
<ci> k10d </ci>
<ci> pS2S4n </ci>
</apply>
</apply>
</math>
</kineticLaw>
</reaction>
<reaction metaid="CDMT00088" id="v10_1" name="v10,1" fast="false">
<annotation>
<celldesigner:extension>
<celldesigner:name>v10,1</celldesigner:name>
<celldesigner:reactionType>HETERODIMER_ASSOCIATION</celldesigner:reactionType>
<celldesigner:baseReactants>
<celldesigner:baseReactant species="S4n" alias="sa49">
<celldesigner:linkAnchor position="E"/>
</celldesigner:baseReactant>
<celldesigner:baseReactant species="pS1n" alias="sa53">
<celldesigner:linkAnchor position="WSW"/>
</celldesigner:baseReactant>
</celldesigner:baseReactants>
<celldesigner:baseProducts>
<celldesigner:baseProduct species="pS1S4n" alias="sa56">
<celldesigner:linkAnchor position="NNW"/>
</celldesigner:baseProduct>
</celldesigner:baseProducts>
<celldesigner:connectScheme connectPolicy="direct">
<celldesigner:listOfLineDirection>
<celldesigner:lineDirection arm="0" index="0" value="unknown"/>
<celldesigner:lineDirection arm="1" index="0" value="unknown"/>
<celldesigner:lineDirection arm="2" index="0" value="unknown"/>
</celldesigner:listOfLineDirection>
</celldesigner:connectScheme>
<celldesigner:editPoints num0="0" num1="0" num2="0" tShapeIndex="0">0.4532967032967037,0.0824175824175839</celldesigner:editPoints>
<celldesigner:line width="1.0" color="ff000000"/>
</celldesigner:extension>
</annotation>
<listOfReactants>
<speciesReference metaid="CDMT00112" species="S4n">
<annotation>
<celldesigner:extension>
<celldesigner:alias>sa49</celldesigner:alias>
</celldesigner:extension>
</annotation>
</speciesReference>
<speciesReference metaid="CDMT00129" species="pS1n">
<annotation>
<celldesigner:extension>
<celldesigner:alias>sa53</celldesigner:alias>
</celldesigner:extension>
</annotation>
</speciesReference>
</listOfReactants>
<listOfProducts>
<speciesReference metaid="CDMT00130" species="pS1S4n">
<annotation>
<celldesigner:extension>
<celldesigner:alias>sa56</celldesigner:alias>
</celldesigner:extension>
</annotation>
</speciesReference>
</listOfProducts>
<kineticLaw metaid="CDMT00131">
<math xmlns="http://www.w3.org/1998/Math/MathML">
<apply>
<minus/>
<apply>
<times/>
<ci> k10a </ci>
<ci> pS1n </ci>
<ci> S4n </ci>
</apply>
<apply>
<times/>
<ci> k10d </ci>
<ci> pS1S4n </ci>
</apply>
</apply>
</math>
</kineticLaw>
</reaction>
<reaction metaid="CDMT00132" id="v17_2" name="v17,2" reversible="false" fast="false">
<annotation>
<celldesigner:extension>
<celldesigner:name>v17,2</celldesigner:name>
<celldesigner:reactionType>DISSOCIATION</celldesigner:reactionType>
<celldesigner:baseReactants>
<celldesigner:baseReactant species="C_2_int" alias="sa19">
<celldesigner:linkAnchor position="E"/>
</celldesigner:baseReactant>
</celldesigner:baseReactants>
<celldesigner:baseProducts>
<celldesigner:baseProduct species="RI_2" alias="sa10">
<celldesigner:linkAnchor position="SE"/>
</celldesigner:baseProduct>
<celldesigner:baseProduct species="RII_T" alias="sa7">
<celldesigner:linkAnchor position="SSE"/>
</celldesigner:baseProduct>
</celldesigner:baseProducts>
<celldesigner:connectScheme connectPolicy="direct">
<celldesigner:listOfLineDirection>
<celldesigner:lineDirection arm="0" index="0" value="unknown"/>
<celldesigner:lineDirection arm="0" index="1" value="unknown"/>
<celldesigner:lineDirection arm="1" index="0" value="unknown"/>
<celldesigner:lineDirection arm="2" index="0" value="unknown"/>
</celldesigner:listOfLineDirection>
</celldesigner:connectScheme>
<celldesigner:editPoints num0="1" num1="0" num2="0" tShapeIndex="0">0.7027397260273982,-0.07397260273972539 -5.085714285714285,4.800000000000001</celldesigner:editPoints>
<celldesigner:line width="1.0" color="ff000000"/>
</celldesigner:extension>
</annotation>
<listOfReactants>
<speciesReference metaid="CDMT00133" species="C_2_int">
<annotation>
<celldesigner:extension>
<celldesigner:alias>sa19</celldesigner:alias>
</celldesigner:extension>
</annotation>
</speciesReference>
</listOfReactants>
<listOfProducts>
<speciesReference metaid="CDMT00134" species="RI_2">
<annotation>
<celldesigner:extension>
<celldesigner:alias>sa10</celldesigner:alias>
</celldesigner:extension>
</annotation>
</speciesReference>
<speciesReference metaid="CDMT00135" species="RII_T">
<annotation>
<celldesigner:extension>
<celldesigner:alias>sa7</celldesigner:alias>
</celldesigner:extension>
</annotation>
</speciesReference>
</listOfProducts>
<kineticLaw metaid="CDMT00137">
<math xmlns="http://www.w3.org/1998/Math/MathML">
<apply>
<times/>
<ci> k17rec </ci>
<ci> C_2_int </ci>
</apply>
</math>
</kineticLaw>
</reaction>
<reaction metaid="CDMT00138" id="v17_1T" name="v17,1T" reversible="false" fast="false">
<annotation>
<celldesigner:extension>
<celldesigner:name>v17,1T</celldesigner:name>
<celldesigner:reactionType>DISSOCIATION</celldesigner:reactionType>
<celldesigner:baseReactants>
<celldesigner:baseReactant species="C_1T_int" alias="sa28">
<celldesigner:linkAnchor position="W"/>
</celldesigner:baseReactant>
</celldesigner:baseReactants>
<celldesigner:baseProducts>
<celldesigner:baseProduct species="RI_1T" alias="sa9">
<celldesigner:linkAnchor position="SW"/>
</celldesigner:baseProduct>
<celldesigner:baseProduct species="RII_T" alias="sa7">
<celldesigner:linkAnchor position="SE"/>
</celldesigner:baseProduct>
</celldesigner:baseProducts>
<celldesigner:connectScheme connectPolicy="direct">
<celldesigner:listOfLineDirection>
<celldesigner:lineDirection arm="0" index="0" value="unknown"/>
<celldesigner:lineDirection arm="0" index="1" value="unknown"/>
<celldesigner:lineDirection arm="1" index="0" value="unknown"/>
<celldesigner:lineDirection arm="2" index="0" value="unknown"/>
</celldesigner:listOfLineDirection>
</celldesigner:connectScheme>
<celldesigner:editPoints num0="1" num1="0" num2="0" tShapeIndex="0">0.7020280811232453,0.11232449297971892 -1.5989010989010988,1.3131868131868132</celldesigner:editPoints>
<celldesigner:line width="1.0" color="ff000000"/>
</celldesigner:extension>
</annotation>
<listOfReactants>
<speciesReference metaid="CDMT00139" species="C_1T_int">
<annotation>
<celldesigner:extension>
<celldesigner:alias>sa28</celldesigner:alias>
</celldesigner:extension>
</annotation>
</speciesReference>
</listOfReactants>
<listOfProducts>
<speciesReference metaid="CDMT00140" species="RI_1T">
<annotation>
<celldesigner:extension>
<celldesigner:alias>sa9</celldesigner:alias>
</celldesigner:extension>
</annotation>
</speciesReference>
<speciesReference metaid="CDMT00141" species="RII_T">
<annotation>
<celldesigner:extension>
<celldesigner:alias>sa7</celldesigner:alias>
</celldesigner:extension>
</annotation>
</speciesReference>
</listOfProducts>
<kineticLaw metaid="CDMT00168">
<math xmlns="http://www.w3.org/1998/Math/MathML">
<apply>
<times/>
<ci> k17rec </ci>
<ci> C_1T_int </ci>
</apply>
</math>
</kineticLaw>
</reaction>
<reaction metaid="CDMT00202" id="v17_1B" name="v17,1B" reversible="false" fast="false">
<annotation>
<celldesigner:extension>
<celldesigner:name>v17,1B</celldesigner:name>
<celldesigner:reactionType>DISSOCIATION</celldesigner:reactionType>
<celldesigner:baseReactants>
<celldesigner:baseReactant species="C_1B_int" alias="sa29">
<celldesigner:linkAnchor position="E"/>
</celldesigner:baseReactant>
</celldesigner:baseReactants>
<celldesigner:baseProducts>
<celldesigner:baseProduct species="RI_1B" alias="sa11">
<celldesigner:linkAnchor position="SE"/>
</celldesigner:baseProduct>
<celldesigner:baseProduct species="RII_B" alias="sa8">
<celldesigner:linkAnchor position="SW"/>
</celldesigner:baseProduct>
</celldesigner:baseProducts>
<celldesigner:connectScheme connectPolicy="direct">
<celldesigner:listOfLineDirection>
<celldesigner:lineDirection arm="0" index="0" value="unknown"/>
<celldesigner:lineDirection arm="0" index="1" value="unknown"/>
<celldesigner:lineDirection arm="1" index="0" value="unknown"/>
<celldesigner:lineDirection arm="2" index="0" value="unknown"/>
</celldesigner:listOfLineDirection>
</celldesigner:connectScheme>
<celldesigner:editPoints num0="1" num1="0" num2="0" tShapeIndex="1">0.6249999999999973,-0.12499999999999967 -1.4404761904761916,1.1547619047619042</celldesigner:editPoints>
<celldesigner:line width="1.0" color="ff000000"/>
</celldesigner:extension>
</annotation>
<listOfReactants>
<speciesReference metaid="CDMT00203" species="C_1B_int">
<annotation>
<celldesigner:extension>
<celldesigner:alias>sa29</celldesigner:alias>
</celldesigner:extension>
</annotation>
</speciesReference>
</listOfReactants>
<listOfProducts>
<speciesReference metaid="CDMT00204" species="RI_1B">
<annotation>
<celldesigner:extension>
<celldesigner:alias>sa11</celldesigner:alias>
</celldesigner:extension>
</annotation>
</speciesReference>
<speciesReference metaid="CDMT00205" species="RII_B">
<annotation>
<celldesigner:extension>
<celldesigner:alias>sa8</celldesigner:alias>
</celldesigner:extension>
</annotation>
</speciesReference>
</listOfProducts>
<kineticLaw metaid="CDMT00207">
<math xmlns="http://www.w3.org/1998/Math/MathML">
<apply>
<times/>
<ci> k17rec </ci>
<ci> C_1B_int </ci>
</apply>
</math>
</kineticLaw>
</reaction>
<reaction metaid="CDMT00187" id="v11_2" name="v11,2" reversible="false" fast="false">
<annotation>
<celldesigner:extension>
<celldesigner:name>v11,2</celldesigner:name>
<celldesigner:reactionType>STATE_TRANSITION</celldesigner:reactionType>
<celldesigner:baseReactants>
<celldesigner:baseReactant species="pS2n" alias="sa43">
<celldesigner:linkAnchor position="W"/>
</celldesigner:baseReactant>
</celldesigner:baseReactants>
<celldesigner:baseProducts>
<celldesigner:baseProduct species="S2n" alias="sa45">
<celldesigner:linkAnchor position="E"/>
</celldesigner:baseProduct>
</celldesigner:baseProducts>
<celldesigner:connectScheme connectPolicy="direct" rectangleIndex="0">
<celldesigner:listOfLineDirection>
<celldesigner:lineDirection index="0" value="unknown"/>
</celldesigner:listOfLineDirection>
</celldesigner:connectScheme>
<celldesigner:line width="1.0" color="ff000000"/>
</celldesigner:extension>
</annotation>
<listOfReactants>
<speciesReference metaid="CDMT00192" species="pS2n">
<annotation>
<celldesigner:extension>
<celldesigner:alias>sa43</celldesigner:alias>
</celldesigner:extension>
</annotation>
</speciesReference>
</listOfReactants>
<listOfProducts>
<speciesReference metaid="CDMT00193" species="S2n">
<annotation>
<celldesigner:extension>
<celldesigner:alias>sa45</celldesigner:alias>
</celldesigner:extension>
</annotation>
</speciesReference>
</listOfProducts>
<kineticLaw metaid="CDMT00194">
<math xmlns="http://www.w3.org/1998/Math/MathML">
<apply>
<times/>
<ci> k11dp </ci>
<ci> pS2n </ci>
</apply>
</math>
</kineticLaw>
</reaction>
<reaction metaid="re66" id="v11_1" name="v11,1" reversible="false" fast="false">
<annotation>
<celldesigner:extension>
<celldesigner:name>v11,1</celldesigner:name>
<celldesigner:reactionType>STATE_TRANSITION</celldesigner:reactionType>
<celldesigner:baseReactants>
<celldesigner:baseReactant species="pS1n" alias="sa53">
<celldesigner:linkAnchor position="E"/>
</celldesigner:baseReactant>
</celldesigner:baseReactants>
<celldesigner:baseProducts>
<celldesigner:baseProduct species="S1n" alias="sa54">
<celldesigner:linkAnchor position="W"/>
</celldesigner:baseProduct>
</celldesigner:baseProducts>
<celldesigner:connectScheme connectPolicy="direct" rectangleIndex="0">
<celldesigner:listOfLineDirection>
<celldesigner:lineDirection index="0" value="unknown"/>
</celldesigner:listOfLineDirection>
</celldesigner:connectScheme>
<celldesigner:line width="1.0" color="ff000000"/>
</celldesigner:extension>
</annotation>
<listOfReactants>
<speciesReference metaid="CDMT00195" species="pS1n">
<annotation>
<celldesigner:extension>
<celldesigner:alias>sa53</celldesigner:alias>
</celldesigner:extension>
</annotation>
</speciesReference>
</listOfReactants>
<listOfProducts>
<speciesReference metaid="CDMT00196" species="S1n">
<annotation>
<celldesigner:extension>
<celldesigner:alias>sa54</celldesigner:alias>
</celldesigner:extension>
</annotation>
</speciesReference>
</listOfProducts>
<kineticLaw metaid="CDMT00197">
<math xmlns="http://www.w3.org/1998/Math/MathML">
<apply>
<times/>
<ci> k11dp </ci>
<ci> pS1n </ci>
</apply>
</math>
</kineticLaw>
</reaction>
</listOfReactions>
</model>
</sbml>
